# Supplementary material for: Confero: an integrated contrast data and gene set platform for computational analysis and biological interpretation of omics data
Source: BMC Genomics. 2013 Jul 29;14:514. doi: 10.1186/1471-2164-14-514 (PMC3750322; doi:10.1186/1471-2164-14-514)
Supplement: Additional file 2 — Example of idMAPS file format from Bioconductor estrogen dataset. The file format includes the following characteristics: • Simple, tab-delimited file format with data column header row and file header to encode metadata and other important user-defined parameters relevant to data processing. • The first data column always contains the source IDs for each data row. Source IDs can come from any technology platform supported by Confero, i.e. any platform where ID mapping data is defined. • Data column header letters represent the important statistical analysis results: M is the estimated effect of interest (e.g. log2 fold change), A is the average signal, P is the significance level (p-value or false discovery rate (FDR)), and S is the statistic (e.g. moderated t-statistic). • Contrast data derived from the same statistical analysis (i.e. a contrast dataset) are represented by repeating groups of data columns (e.g. MAPSMAPSMAPS…) as a matrix in the same file. • Data columns may be in any order (e.g. APSM, SAPM, MASP, etc.) as long as they are in the same order for each contrast (e.g. AMSPAMSPAMSP…). • Certain data columns may be omitted if they do not exist. The minimum requirements are the data column M and that each group within a dataset must have the same data column(s). Additional arbitrary data columns not used by Confero may be included for each contrast which are stored and passed through during data processing. [file 1471-2164-14-514-S2.txt]

#%dataset_name="Bioconductor Estrogen PW"
#%dataset_desc="Estrogen dataset available from estrogen package in Bioconductor (pairwise comparisons)"
#%id_type=HG_U95Av2
#%contrast_names="Estro48","Estro10","Inter"
#%gs_p_val_thres=0.05,0.05,
AffyID	M	P	S	M	P	S	M	P	S
1000_at	-0.0999997574131033	0.891133976352148	-0.542423253790486	-0.372516449604730	0.539028838094025	-2.02062074861194	0.272516692191626	0.999549660190662	1.04524347252122
1001_at	0.142421366586881	0.741522115684695	1.02285346153716	0.107484915499686	0.963841610568757	0.771943989280682	0.0349364510871952	0.999549660190662	0.177419789296497
1002_f_at	0.126817497393839	0.765626656973224	0.941246820383262	-0.0676031468598284	0.982525411749175	-0.501754476609057	0.194420644253667	0.999549660190662	1.02035600236425
1003_s_at	0.0814590789936123	0.892898836574343	0.536928881467155	0.0406084186779037	0.991631953157147	0.267666085699134	0.0408506603157086	0.999549660190662	0.190397548808816
1004_at	0.00499369360853219	0.996349996586725	0.0313592824363994	0.18360611808082	0.877246510337324	1.15300548357826	-0.178612424472288	0.999549660190662	-0.79312363491954
1005_at	-1.10893742701834	0.00230270310939267	-8.4708470595996	-0.812321056781672	0.016092817895582	-6.20508179058515	-0.296616370236671	0.999549660190662	-1.60213798629708
1006_at	-0.0763651346333862	0.904293973802737	-0.483841414685104	0.104240050211948	0.97728680088043	0.660453931018741	-0.180605184845334	0.999549660190662	-0.809138998627393
1007_s_at	-0.239614602524036	0.577366775994661	-1.48141134256882	-0.355914954401131	0.464326769910922	-2.20043538618148	0.116300351877095	0.999549660190662	0.508426777074687
1008_f_at	-0.0538922491162559	0.979334793783558	-0.155122234867871	-0.125293709607162	0.991631953157147	-0.360642589015392	0.0714014604909057	0.999549660190662	0.145324836089573
1009_at	1.17449777153896	0.0305704991541477	4.86333045019922	0.577299109618528	0.399383020099863	2.39046544550003	0.597198661920435	0.999549660190662	1.74857961378170
100_g_at	-0.0779179039213869	0.858760814098174	-0.64977035052364	-0.246865372639062	0.522944750750207	-2.05865137072565	0.168947468717676	0.999549660190662	0.996229323269862
1010_at	0.159080493072029	0.864907929846217	0.629578695873405	0.0521904349963087	0.992951387032895	0.206549435241971	0.106890058075720	0.999549660190662	0.299126858832819
1011_s_at	0.82300481333023	0.0438152537327312	4.40321958608229	0.0301699950561396	0.995792376676197	0.161414746294923	0.79283481827409	0.999549660190662	2.99940896668356
1012_at	-0.271943641433287	0.358863538991389	-2.14900220415803	-0.0660864955398743	0.982355439488488	-0.522240651892977	-0.205857145893413	0.999549660190662	-1.15029412498017
1013_at	0.0408415686588679	0.969886164971759	0.209348381270172	-0.0515010444919	0.991631953157147	-0.263987418998446	0.0923426131507679	0.999549660190662	0.334698954148301
1014_at	-0.0128962423401919	0.989890629841934	-0.0898008253583819	0.0366489480784367	0.991631953157147	0.255198816767204	-0.0495451904186286	0.999549660190662	-0.243951586453934
1015_s_at	-0.185016041650264	0.756956804855774	-0.972284952936316	-0.0331499211354682	0.994866552464865	-0.174207432088337	-0.151866120514796	0.999549660190662	-0.564326026904154
1016_s_at	-0.0898420142312819	0.838661327172443	-0.712820832355057	0.0226398522366784	0.994468842170214	0.179628189036366	-0.112481866467960	0.999549660190662	-0.631056754889174
1017_at	-0.165402634584753	0.750026704555085	-0.993659492016316	-0.0467929518070749	0.991631953157147	-0.281109553298784	-0.118609682777678	0.999549660190662	-0.503848893601225
1018_at	-0.0395312311314804	0.972988251104845	-0.196045340035979	0.000707290004545058	0.999617488964849	0.00350762942302254	-0.0402385211360254	0.999549660190662	-0.141105257910372
1019_g_at	0.0879005916081264	0.835559891161709	0.732053450621695	-0.103423931416558	0.954846619126608	-0.861334883932153	0.191324523024685	0.999549660190662	1.12669569642657
101_at	0.237284373572405	0.610163526374916	1.39293993237504	0.135065910594169	0.961988101881938	0.792882807817123	0.102218462978236	0.999549660190662	0.424304461874207
1020_s_at	-0.284697942983339	0.679227849170638	-1.19357127460107	-0.413853995245566	0.657168321270823	-1.73504674964548	0.129156052262227	0.999549660190662	0.382880980250106
1021_at	-0.193217171753107	0.606023341578045	-1.40356416472759	0.0627502273944973	0.984206806937768	0.455828898126945	-0.255967399147605	0.999549660190662	-1.31478944363566
1022_f_at	-0.136224184369713	0.785280583745014	-0.88496713387508	-0.214043548321785	0.793422959855866	-1.39051304553009	0.0778193639520719	0.999549660190662	0.357474942332394
1023_at	-0.0548522370255693	0.91565991424247	-0.433113548740471	0.0612907538522949	0.982636615672477	0.483952111079295	-0.116142990877863	0.999549660190662	-0.648463346851867
1024_at	-0.708547572771726	0.0186298678600918	-5.43057718674973	-0.385380268095750	0.246323169377723	-2.95370046072901	-0.323167304675977	0.999549660190662	-1.75141632913238
1025_g_at	-0.863175289655636	0.0139976852896348	-5.78158127987255	-0.970725792435092	0.0129048501020091	-6.50195868288957	0.107550502779456	0.999549660190662	0.509383746686884
1026_s_at	-0.145342769281385	0.816816000151994	-0.786433347780748	0.169668395275510	0.948278496096796	0.918056569094121	-0.315011164556894	0.999549660190662	-1.20525637868631
1027_at	-0.0208183450754955	0.98600785815968	-0.113513210329916	0.066283727363631	0.991631953157147	0.361415792580695	-0.0871020724391265	0.999549660190662	-0.335825518540258
1028_at	0.15250173438268	0.795511522371043	0.857997860290979	0.247409132859532	0.792216116718192	1.39196126174703	-0.0949073984768525	0.999549660190662	-0.377569142075007
1029_s_at	0.0227321993591456	0.992894022308264	0.0598367679234952	-0.0167455187615726	0.997028346266977	-0.0440783447331343	0.0394777181207182	0.999549660190662	0.0734790808272667
102_at	0.099192128913419	0.824452585594741	0.765210530660243	-0.00543710717412793	0.997028346266977	-0.0419441714937142	0.104629236087547	0.999549660190662	0.570744563359671
1030_s_at	0.151592462384095	0.855011713370313	0.663222163544914	-0.156735227418752	0.973603244530022	-0.685721934966573	0.308327689802846	0.999549660190662	0.953847519499047
1031_at	0.0638510490113466	0.894499551229015	0.529723449467899	0.0728178100607701	0.980174763187095	0.604113826246375	-0.00896676104942351	0.999549660190662	-0.0526019398750827
1032_at	0.0491542206580355	0.921627538005977	0.415378436017653	-0.153681258068543	0.830588396564451	-1.29868564219217	0.202835478726579	0.999549660190662	1.21202633309044
1033_g_at	-0.139171231953079	0.797396643704451	-0.852501259411814	0.229316689358783	0.788248010456166	1.40469236162557	-0.368487921311862	0.999549660190662	-1.59607691588655
1034_at	-1.0349649577402	0.00211809833317230	-8.59907381933099	-0.565471631425687	0.0507908030204124	-4.69825791202065	-0.469493326314513	0.999549660190662	-2.7582933802195
1035_g_at	-0.884254779549117	0.00776167701472717	-6.61569218480372	-0.556512659599258	0.084538407816313	-4.16363760536579	-0.327742119949859	0.999549660190662	-1.73386442096008
1036_at	-0.082708763507732	0.874584414250612	-0.59951465991002	-0.084119811887728	0.980137574175802	-0.609742647293374	0.00141104837999606	0.999565899232131	0.00723227923666032
1037_at	-0.086904470340106	0.868081036864885	-0.618787035636446	-0.308192349496633	0.466023192460933	-2.19442601289111	0.221287879156526	0.999549660190662	1.11414500551861
1038_s_at	-0.145449398194797	0.719418970081577	-1.08938097614600	-0.48332871610507	0.135285397608221	-3.62001572426421	0.337879317910273	0.999549660190662	1.7894289911007
1039_s_at	0.326533287381272	0.463311685144222	1.80055499695162	-0.00296959769769867	0.998981518195379	-0.0163748205164887	0.329502885078971	0.999549660190662	1.28476339487174
103_at	-0.0977490962560106	0.867930274079363	-0.621853831467497	0.135801803864294	0.954846619126608	0.863935067307756	-0.233550900120305	0.999549660190662	-1.05061140573567
1040_s_at	0.174261827298508	0.685671128842988	1.17779882475389	0.0805684640422895	0.982355439488488	0.544545203802342	0.0936933632562189	0.999549660190662	0.447777929585777
1041_at	-0.0205209004281661	0.989007947308714	-0.098375768396952	-0.148350562249678	0.971023930325707	-0.711182270218546	0.127829661821512	0.999549660190662	0.433319632993255
1042_at	-0.0331868823322283	0.963600007204795	-0.250317263179652	-0.131366685841680	0.92990244866795	-0.990853824221294	0.0981798035094519	0.999549660190662	0.523638424029111
1043_s_at	-0.0867451320334709	0.852802403179423	-0.670723753618281	-0.0347437605952434	0.991631953157147	-0.26864291949276	-0.0520013714382275	0.999549660190662	-0.284314084395299
1044_s_at	-0.276481229612168	0.59591545898461	-1.42944700193487	-0.396333054963987	0.528478405825647	-2.04909786454822	0.119851825351819	0.999549660190662	0.438159326921991
1045_s_at	-0.369817392608883	0.489194419488181	-1.72669297646564	-0.0849560039496433	0.99026915341741	-0.396663159332742	-0.284861388659239	0.999549660190662	-0.940473102874977
1046_at	-0.359371869338803	0.352446553435716	-2.17312880329546	-0.58357548439408	0.147030824872901	-3.52889249892367	0.224203615055277	0.999549660190662	0.958669702865236
1047_s_at	-0.201280233665031	0.714020500030534	-1.10749499098749	0.116415125926942	0.978000972511352	0.640545603965408	-0.317695359591973	0.999549660190662	-1.23605135848056
1048_at	0.0425092239109652	0.953875828930337	0.286379179571362	-0.180414115388854	0.85637131718293	-1.21542671436129	0.222923339299819	0.999549660190662	1.06193713162570
1049_g_at	0.0964869276575175	0.837184966081198	0.726113947205495	0.117621097121578	0.954846619126608	0.885159484077901	-0.0211341694640605	0.999549660190662	-0.112462177639933
104_at	-0.116501885050325	0.873559565234021	-0.602128398236287	0.105682599217928	0.982355439488488	0.546209996182037	-0.222184484268253	0.999549660190662	-0.811997865790069
1050_at	-0.0032900261595028	0.996387920973168	-0.026017608945272	-0.169312726790930	0.815081527289636	-1.33892926728881	0.166022700631427	0.999549660190662	0.92836873671359
1051_g_at	-0.139615296441026	0.662773175627188	-1.24384453135742	0.0640566697303688	0.982263629105437	0.570686309968502	-0.203671966171395	0.999549660190662	-1.28306706257369
1052_s_at	-0.832308942919703	0.0735550307329284	-3.81458772088097	-0.698566226747974	0.198736649337769	-3.20162623920293	-0.133742716171729	0.999549660190662	-0.433429220300697
1053_at	0.927839394506337	0.0218586570000514	5.26300438707194	1.34112182061347	0.00696123318239337	7.60727564196824	-0.413282426107138	0.999549660190662	-1.65765010127788
1054_at	0.628647596908528	0.0684231980275582	3.90142549084082	0.458039003610014	0.269995888564834	2.84261811111871	0.170608593298514	0.999549660190662	0.74868987817186
1055_g_at	1.87667582888605	0.0298006016601552	4.88911412467856	2.03025893646909	0.0311605920889501	5.2892286937685	-0.153583107583040	0.999549660190662	-0.282923725055037
1056_s_at	0.100686489936930	0.855825547590915	0.658874817321717	-0.0567634096731364	0.991631953157147	-0.371449845976089	0.157449899610066	0.999549660190662	0.728549556241625
1057_at	-0.363692441965721	0.33166346424323	-2.23729795747655	-0.662730440009765	0.0916332985177827	-4.07686629883591	0.299037998044044	0.999549660190662	1.30077124863129
1058_at	0.0231015724432888	0.980517033066808	0.14414655636213	-0.044436901054997	0.991631953157147	-0.277272305952634	0.0675384734982858	0.999549660190662	0.29798813526269
1059_at	-0.123215468566235	0.757868561722735	-0.970345750730912	0.0216803047635148	0.995515449103493	0.170736611617226	-0.144895773329750	0.999549660190662	-0.806867076308734
105_at	-0.252940941398637	0.420517108555215	-1.93017722657262	-0.0497456544519892	0.991631953157147	-0.379606119963219	-0.203195286946648	0.999549660190662	-1.09641934419544
1060_g_at	0.0887546657510008	0.895197285901467	0.522343331647779	0.00428768749843123	0.998174765013454	0.0252341097118023	0.0844669782525695	0.999549660190662	0.351509301821298
1061_at	0.104763859956140	0.861295890952602	0.643512810034713	-0.0476158142738692	0.991631953157147	-0.292480502897628	0.152379674230009	0.999549660190662	0.66184721871972
1062_g_at	-0.0923411145261364	0.864788025311814	-0.63298730352338	-0.0611719257888925	0.989312071837598	-0.419326240051865	-0.0311691887372438	0.999549660190662	-0.151081186856238
1063_s_at	-0.0857307604024786	0.869049780661304	-0.612980129305123	-0.107090602509285	0.966049450922163	-0.765704294063475	0.0213598421068060	0.999549660190662	0.107992292551682
1064_at	0.29458586804091	0.724490168844697	1.07019170262194	0.0292929015069934	0.997028346266977	0.106417257375538	0.265292966533917	0.999549660190662	0.681491445768031
1065_at	0.197113431281388	0.5670308140688	1.51096399021874	-0.00611513904321992	0.997028346266977	-0.0468753185889997	0.203228570324608	0.999549660190662	1.10155873925692
1066_at	-0.076666633031623	0.862596490813584	-0.639275037119894	-0.100244882957941	0.955910687304265	-0.83587929637635	0.0235782499263175	0.999549660190662	0.139020204930398
1067_at	-0.186494162241571	0.743134456355512	-1.02004030814255	0.200819264617405	0.897349367523214	1.09839226117951	-0.387313426858976	0.999549660190662	-1.49795803525408
1068_g_at	-0.129132082333069	0.701270969355268	-1.14275154634619	-0.0926939740957167	0.95701051739464	-0.820293302183725	-0.0364381082373519	0.999549660190662	-0.228012411096783
1069_at	-0.0520962873111213	0.927207776919909	-0.395890928129188	0.0350647400994708	0.991631953157147	0.266464525959124	-0.087161027410592	0.999549660190662	-0.46835603314174
106_at	-0.11576065760448	0.805436046960064	-0.829914589483169	-0.117999546417038	0.955910687304265	-0.845965694653295	0.00223888881255796	0.999565899232131	0.0113498453113348
1070_at	0.016255743993435	0.98600785815968	0.113338140746879	-0.109960482227851	0.96592017548916	-0.766665408631443	0.126216226221286	0.999549660190662	0.622256477233643
1071_at	-0.0474264756234479	0.930439411346487	-0.385208778717267	-0.105108817496237	0.95509381862976	-0.853718069662419	0.0576823418727894	0.999549660190662	0.331286096676218
1072_g_at	-0.0809918911074945	0.909064104408483	-0.463292502673172	-0.141474192784392	0.959221839040565	-0.809265371415467	0.0604823016768972	0.999549660190662	0.244639761594240
1073_at	0.348975412188796	0.51634450943849	1.65585854435772	0.06012694100070	0.991631953157147	0.285297202968095	0.288848471188096	0.999549660190662	0.969133218528736
1074_at	-0.0193943836546628	0.989007947308714	-0.0989911589129453	-0.151808728151480	0.963410867146766	-0.774849162541049	0.132414344496818	0.999549660190662	0.477903777484634
1075_f_at	-0.116710193177677	0.780206322007887	-0.89959918341418	-0.0500313051146755	0.991510204065894	-0.385640019957712	-0.0666788880630014	0.999549660190662	-0.363424009733033
1076_at	-0.105652604442240	0.80091124369774	-0.838862279361198	-0.353484515271239	0.278593091876493	-2.80660214449733	0.247831910828999	0.999549660190662	1.39140220224886
1077_at	-0.00166517045035253	0.997195796173012	-0.0100424412527036	-0.0326293100030846	0.993487298394427	-0.196783415627426	0.0309641395527320	0.999549660190662	0.132045809305750
1078_at	-0.244010610062745	0.436542093762238	-1.87609833249015	-0.0448811413336818	0.991631953157147	-0.345072840868368	-0.199129468729064	0.999549660190662	-1.08259850729523
1079_g_at	-0.158778490737199	0.779102164610535	-0.904658306295388	-0.115839057921505	0.97728680088043	-0.660006059105149	-0.042939432815694	0.999549660190662	-0.172995263020746
107_at	0.092471562134012	0.852886361388973	0.668286009490667	-0.0813555690184797	0.98088789152591	-0.587951444903784	0.173827131152492	0.999549660190662	0.888294022782843
1080_s_at	0.111824911380802	0.761479461282034	0.962610638731767	0.135126076270001	0.872903898175114	1.16319160893083	-0.0233011648891983	0.999549660190662	-0.141832164204733
1081_at	-0.00268647444878489	0.996888829680256	-0.0152996930043989	-0.119588549995351	0.973603244530022	-0.681066630876631	0.116902075546566	0.999549660190662	0.470768316459258
1082_at	-0.0620386686441741	0.93145699748822	-0.378404505727343	0.235463858230774	0.774704453920542	1.43621046095477	-0.297502526874948	0.999549660190662	-1.28312654818352
1083_s_at	-0.379431118967556	0.166932465371931	-2.98114310644568	-0.0247889434937214	0.993487298394427	-0.194763645674244	-0.354642175473835	0.999549660190662	-1.9702678116704
1084_at	0.0097665628279513	0.991918867148694	0.074636911790106	-0.0408763087400894	0.991631953157147	-0.312380261457773	0.0506428715680407	0.999549660190662	0.273662467639224
1085_s_at	-0.163893324697934	0.613743520004672	-1.3812168831746	-0.0307466740431472	0.991631953157147	-0.259118700338358	-0.133146650654787	0.999549660190662	-0.79344323424061
1086_at	-0.0391321136436202	0.963600007204795	-0.249764625058772	-0.0375811956798930	0.991631953157147	-0.239865736201528	-0.00155091796372719	0.999565899232131	-0.00699957143716917
1087_at	-1.56150345140934	0.00109397635266989	-10.3784245368687	-1.11496279462735	0.00765369565143186	-7.41052298988663	-0.446540656781989	0.999549660190662	-2.09862330976509
1088_at	0.0195018948155363	0.976748183925445	0.168298412186669	0.101388341799852	0.954846619126608	0.874966104604386	-0.0818864469843152	0.999549660190662	-0.499689517354017
1089_i_at	0.00404112503464926	0.996349996586725	0.0322326790733527	-0.0654790989420704	0.982355439488488	-0.522272081194154	0.0695202239767196	0.999549660190662	0.392094076185375
108_g_at	0.0199959986582723	0.978360900617172	0.162774528926177	-0.0889170755661919	0.971023930325707	-0.723816566310509	0.108913074224464	0.999549660190662	0.626914575581469
1090_f_at	-0.0502688238788407	0.938091512149026	-0.348158809973988	-0.0570424885009118	0.990572957213529	-0.395072798247659	0.00677366462207107	0.999565899232131	0.033173199240819
1091_at	0.107661997260386	0.762724241089865	0.95784374448806	-0.0297163434334546	0.991631953157147	-0.264379394689777	0.137378340693841	0.999549660190662	0.864242269835758
1092_at	-0.103733863681157	0.787451830532683	-0.878651746987826	0.0238099066763890	0.993292004856523	0.201675859304048	-0.127543770357546	0.999549660190662	-0.763906976312015
1093_at	0.137108228567591	0.747977510663931	1.00007641106894	0.0835881955110978	0.980137574175802	0.609697779978663	0.0535200330564933	0.999549660190662	0.276039377274255
1094_g_at	0.119610467524534	0.80091124369774	0.839593124344659	0.00572919418190576	0.997028346266977	0.0402154773132784	0.113881273342628	0.999549660190662	0.565245354944835
1095_s_at	0.182176494489168	0.536351990312694	1.59425603562031	-0.0398031131578191	0.991631953157147	-0.348323495664281	0.221979607646987	0.999549660190662	1.37361115956552
1096_g_at	-0.131802482997594	0.824582667096656	-0.761608062554489	0.133487806703020	0.963881311352093	0.771346544659485	-0.265290289700614	0.999549660190662	-1.08396259801216
1097_s_at	-0.0957200354960932	0.809441466846081	-0.812334303564709	-0.267903870615323	0.437367112318838	-2.27358361319737	0.172183835119229	0.999549660190662	1.03325929584541
1098_at	-0.0948292491025438	0.849898475616547	-0.68364435522047	-0.0599759513683678	0.988724297266373	-0.432379471418404	-0.034853297734176	0.999549660190662	-0.177671103210491
1099_s_at	0.00168587260138331	0.997195796173012	0.0125178441741267	0.0224052687561995	0.995792376676197	0.16636231156459	-0.0207193961548162	0.999549660190662	-0.108784466139829
109_at	0.51209860024664	0.161345952539852	3.01360795991714	0.261830573004296	0.732874629898318	1.54082572882524	0.250268027242344	0.999549660190662	1.04141430281614
1100_at	0.603729910527978	0.156408296082132	3.0474079728804	0.418948776438903	0.502561080296544	2.11470033086796	0.184781134089075	0.999549660190662	0.659523898531509
1101_at	-0.101184713855084	0.88918846280385	-0.551759291143892	0.107420765005087	0.98088789152591	0.585764419299816	-0.208605478860171	0.999549660190662	-0.804350729415228
1102_s_at	-0.366401158292846	0.254417991057509	-2.54350148218753	-0.355121536084175	0.375526383052367	-2.46520004902628	-0.0112796222086713	0.999549660190662	-0.055367474364943
1103_at	0.0298656957073424	0.975886462829457	0.176120976864174	-0.0323774367691154	0.993487298394427	-0.190932963625311	0.0622431324764579	0.999549660190662	0.259546330381359
1104_s_at	-0.377847254160191	0.517409292774061	-1.65295346141422	-0.214908273890034	0.942859529130767	-0.940150738960998	-0.162938980270157	0.999549660190662	-0.504027638694909
1105_s_at	-0.0135248767345857	0.988627602767163	-0.102654189683052	-0.130002147731968	0.92990244866795	-0.986719908385943	0.116477270997382	0.999549660190662	0.625128864709373
1106_s_at	0.00129713568826872	0.997195796173012	0.0100857637045123	-0.0577700800537224	0.984988648487073	-0.449186142885537	0.0590672157419911	0.999549660190662	0.324754279558298
1107_s_at	-0.9541884303148	0.0189203596810684	-5.41353335689416	-0.344409489911223	0.565941479124885	-1.95398749642164	-0.609778940403576	0.999549660190662	-2.44626833776597
1108_s_at	0.0748919393665917	0.883171473293431	0.570124610010662	0.0214306988921651	0.995792376676197	0.163143977195521	0.0534612404744266	0.999549660190662	0.287778765275178
1109_s_at	-0.260204454094101	0.312984229825866	-2.30105887601643	-0.149877886960818	0.818710669509036	-1.32541098618187	-0.110326567133283	0.999549660190662	-0.689887238952365
110_at	0.00808799973474805	0.992093552681824	0.0706581547095308	-0.0377901208517226	0.991631953157147	-0.330140985806556	0.0458781205864707	0.999549660190662	0.283407790152665
1110_at	-0.108602794851399	0.818447878315175	-0.782026857604024	-0.0138075937241346	0.997028346266977	-0.0994257021279498	-0.0947952011272646	0.999549660190662	-0.482671905882905
1111_at	0.137358251885691	0.735711639944748	1.04010789752539	-0.0745854767897933	0.982355439488488	-0.564778179576137	0.211943728675484	0.999549660190662	1.13482582815037
1112_g_at	0.0402712096968845	0.970199712862863	0.208419533976646	0.0164297551962411	0.997028346266977	0.0850305204915627	0.0238414545006433	0.999549660190662	0.0872492081592208
1113_at	0.0320048227958996	0.960050384205114	0.263405422324499	0.00102882648527380	0.99914036355733	0.00846742619324536	0.0309759963106258	0.999549660190662	0.180268385846519
1114_at	-0.162048460803933	0.574784734975668	-1.48748672044057	-0.140165039617803	0.834150399354442	-1.2866128691822	-0.0218834211861303	0.999549660190662	-0.142039262387849
1115_at	-0.258672229353577	0.512046742583698	-1.66477581686030	-0.199056166310395	0.835782109920801	-1.28109574305135	-0.0596160630431815	0.999549660190662	-0.271302781996469
1116_at	-0.211918774473721	0.615639820556318	-1.37335476217753	-0.157544566962647	0.923026151929913	-1.02097882469671	-0.0543742075110742	0.999549660190662	-0.249167414919651
1117_at	-0.139607097070916	0.751176266514915	-0.988558558945398	0.122769255908591	0.954846619126608	0.869329720695688	-0.262376352979508	0.999549660190662	-1.31372540122122
1118_at	0.00784842021207943	0.992093552681824	0.0709726957138057	-0.143240852272508	0.832540382035768	-1.29531665576166	0.151089272484588	0.999549660190662	0.966112465491269
1119_at	0.561074707573035	0.159120520529526	3.02782087682042	0.479866945583483	0.337624111408495	2.58958590776361	0.0812077619895533	0.999549660190662	0.309878918373154
111_at	-0.260150014824649	0.306298818670825	-2.32420666806075	-0.236475015275129	0.502944948236356	-2.11269181630716	-0.0236749995495202	0.999549660190662	-0.149563585996631
1120_at	0.000178681865389052	0.99946551177528	0.00144294528137708	-0.266990148625579	0.483774665310653	-2.15607876207593	0.267168830490968	0.999549660190662	1.52559822982953
1121_g_at	-0.228209890796480	0.407804332102542	-1.98033311275636	-0.231849266933258	0.542398411700172	-2.01191446555524	0.00363937613677834	0.999565899232131	0.0223313887231327
1122_f_at	0.0777538366399337	0.868081036864885	0.618634623802737	0.0503233050152296	0.989312071837598	0.400388459424496	0.0274305316247041	0.999549660190662	0.154323342799808
1123_at	0.0115209578255726	0.989890629841934	0.0923280283160521	-0.175120459527947	0.78871426188987	-1.40340126149301	0.186641417353520	0.999549660190662	1.05764032364333
1124_at	-0.285955161882383	0.4666795714483	-1.78824578057065	-0.119808838417317	0.967307775371303	-0.749235119116194	-0.166146323465066	0.999549660190662	-0.734691484439565
1125_s_at	0.0850245304755557	0.824453994628567	0.764657503407693	0.776067320413218	0.00986307147219845	6.97946458962308	-0.691042789937662	0.566478824218758	-4.39453223442911
1126_s_at	0.619662931765335	0.0315110295312744	4.80708115439098	1.78282504632963	0.000577839541509979	13.8303975314000	-1.16316211456429	0.158868077841249	-6.38044819897472
1127_at	-0.0319693581514375	0.958174338040826	-0.271097267615896	-0.0821392645564636	0.972309622246576	-0.696533539389662	0.0501699064050261	0.999549660190662	0.300828872733953
1128_s_at	-0.258017966745039	0.7480718755857	-0.999775710857432	-0.0559436140256802	0.991631953157147	-0.216771983695719	-0.202074352719359	0.999549660190662	-0.553667245170388
1129_at	0.250179116424102	0.620734259164163	1.36056442622944	0.243312727349062	0.819085583902971	1.32322252157457	0.00686638907503934	0.999565899232131	0.0264047140038817
112_g_at	-0.0822187487622648	0.838661327172443	-0.715616562088514	-0.215756269874447	0.602316428376111	-1.87790208949831	0.133537521112182	0.999549660190662	0.821859978106448
1130_at	0.0960649222365006	0.851288386846185	0.679474313720455	-0.0775655890458786	0.982355439488488	-0.548627159198865	0.173630511282379	0.999549660190662	0.868398879486438
1131_at	0.217332412106249	0.672702428724899	1.21181970243656	-0.0656133451139134	0.991631953157147	-0.36585221496064	0.282945757220162	0.999549660190662	1.11558251127914
1132_s_at	-0.470453300558431	0.156851258970608	-3.04164915054821	-0.214121879117695	0.79580493600852	-1.38437466791931	-0.256331421440736	0.999549660190662	-1.17187002495432
1133_at	-0.112021730998724	0.760684637864883	-0.964071761823496	0.0176579952526064	0.99661971442899	0.15196671611551	-0.129679726251331	0.999549660190662	-0.789158375815784
1134_at	0.0620003307699868	0.9048074118033	0.480633676290134	-0.0447107013313257	0.991631953157147	-0.346602485559447	0.106711032101312	0.999549660190662	0.584944299686571
1135_at	-0.110022364063627	0.753173494658225	-0.982231368456371	0.0263623307268883	0.991631953157147	0.235351316125113	-0.136384694790515	0.999549660190662	-0.860960972922889
1136_at	1.06081433126733	0.0327349851598546	4.75581591083201	0.645525774584808	0.257787592344838	2.89400478399923	0.415288556682519	0.999549660190662	1.31649927307203
1137_at	-0.175063043505797	0.724490168844697	-1.07077769187394	-0.295809228547822	0.624392423873869	-1.80932489597074	0.120746185042025	0.999549660190662	0.522231736243213
1138_at	0.328532643441783	0.193805299699951	2.82518938401186	0.310367942383349	0.316503574586304	2.66898353470444	0.0181647010584332	0.999549660190662	0.110454215306278
1139_at	-0.853111229891955	0.475518671915942	-1.7634356916996	0.198753799304237	0.989312071837598	0.4108368654324	-1.05186502919619	0.999549660190662	-1.53744286929585
113_i_at	0.152237727705274	0.725106947224354	1.06920455851444	0.377876570099533	0.320623097036694	2.65392394773785	-0.225638842394258	0.999549660190662	-1.12056582639768
1140_at	0.80692216272767	0.151486272520413	3.07824528903316	0.366805404891261	0.789463062909457	1.3992886324768	0.440116757836409	0.999549660190662	1.18720163716929
1141_at	-0.00976811539208544	0.992512529862152	-0.0650167452292265	-0.105604890381848	0.971359199273803	-0.702907979412303	0.0958367749897624	0.999549660190662	0.451057217350309
1142_at	0.0150741098903495	0.991623375289318	0.0820033523346005	-0.0407459802002466	0.991631953157147	-0.221658658115435	0.0558200900905961	0.999549660190662	0.21472146677796
1143_s_at	-0.319444217809424	0.353426431822048	-2.16882587010612	-0.148762579271937	0.925121049277784	-1.01000460312345	-0.170681638537487	0.999549660190662	-0.819410376066631
1144_at	0.0884327326319267	0.816241911379262	0.788112991403557	-0.123230747324905	0.897349367523214	-1.09823308651285	0.211663479956831	0.999549660190662	1.33384810335934
1145_g_at	-0.340664035527372	0.648538953266808	-1.28713953825031	-0.206093366133381	0.963410867146766	-0.778687775804435	-0.134570669393991	0.999549660190662	-0.35952968913173
1146_at	-0.240396807325626	0.456977027202623	-1.81535457261084	-0.044913938718568	0.991631953157147	-0.339167249905585	-0.195482868607058	0.999549660190662	-1.0438220661865
1147_at	0.0436238207223028	0.969843008766055	0.214980668430616	0.128472488362084	0.978982433214498	0.633119726005681	-0.0848486676397808	0.999549660190662	-0.295668963090280
1148_s_at	-0.020522429069608	0.97534053055783	-0.180975982449365	-0.0998371574562178	0.954846619126608	-0.880408824623414	0.0793147283866098	0.999549660190662	0.49457370568585
1149_at	-0.0491518866993115	0.942673785330284	-0.329549764314566	0.055714839134648	0.991631953157147	0.37355253966079	-0.104866725833960	0.999549660190662	-0.497168407008859
114_r_at	-0.0912618243246275	0.967132117352344	-0.227209247712535	0.185540202459639	0.984206806937768	0.461928633722368	-0.276802026784265	0.999549660190662	-0.487294069135149
1150_at	0.216484528559364	0.489194419488181	1.72652840666520	0.00928434292089264	0.997028346266977	0.074045392050945	0.207200185638471	0.999549660190662	1.16848194542933
1151_at	0.0448986989811289	0.949877146907503	0.300833443125800	0.000960093118557381	0.999386546311208	0.0064328839171576	0.0439386058625715	0.999549660190662	0.208172631801543
1152_i_at	0.422822620893244	0.88634509963154	0.561810804198324	0.73475267089349	0.932047175818963	0.976276974135124	-0.311930050000247	0.999549660190662	-0.293071839334727
1153_f_at	0.0584165602522582	0.92026775908251	0.419189961783493	-0.117899747169023	0.955910687304265	-0.84603390368497	0.176316307421281	0.999549660190662	0.894648374991807
1154_at	0.632655298387995	0.0438152537327312	4.40402546129834	0.585093769444546	0.0916332985177827	4.07294124374901	0.047561528943449	0.999549660190662	0.234111895372973
1155_at	0.0151111365351699	0.98600785815968	0.115103604484829	-0.0925260605048779	0.971023930325707	-0.704783723454923	0.107637197040048	0.999549660190662	0.579747889395117
1156_at	-0.124605127394188	0.903889232045269	-0.485480085693111	-0.00262826967741958	0.999107276272348	-0.0102401290773671	-0.121976857716769	0.999549660190662	-0.336045396013793
1157_s_at	0.222214928456226	0.56203672568896	1.52777520701500	0.0688117029170829	0.984182583421857	0.47309518941663	0.153403225539143	0.999549660190662	0.745771392425754
1158_s_at	1.28164334185046	0.00476681933116813	7.33146961492417	0.166110329199132	0.940320235763594	0.950211959506734	1.11553301265133	0.547909846316164	4.51223056064424
1159_at	-0.0789534035445874	0.878285551316784	-0.586611343609115	-0.0234732791816699	0.994866552464865	-0.174402764434279	-0.0554801243629175	0.999549660190662	-0.291475481597799
115_at	-0.104614900462249	0.914064919121355	-0.437626764825199	0.688225249683038	0.260320762475631	2.87899513510018	-0.792840150145286	0.999549660190662	-2.34520583606904
1160_at	0.682205726087993	0.0267832936459824	5.03720258115354	0.367362057146966	0.306699138536630	2.71249130828886	0.314843668941027	0.999549660190662	1.64381910534342
1161_at	0.533539978236824	0.0478853700065838	4.28072606234585	0.380669326310207	0.225258339333686	3.05420619398913	0.152870651926618	0.999549660190662	0.867280516175062
1162_g_at	0.562997790552679	0.0996263526126449	3.48580466291392	-0.0286424290713576	0.994639806619115	-0.17733979509246	0.591640219624036	0.999549660190662	2.59023428672223
1163_at	-0.169174584199554	0.80091124369774	-0.83897305590157	-0.0109991377056584	0.997028346266977	-0.0545470835164776	-0.158175446493895	0.999549660190662	-0.55467292441235
1164_at	-0.216294243662341	0.560462024033432	-1.53506886130883	-0.264753169993480	0.601593930058723	-1.87898827221797	0.048458926331139	0.999549660190662	0.243187747635535
1165_at	-0.145206121495961	0.730742871363271	-1.05349311810476	-0.167106279523347	0.857145181586942	-1.21238218923734	0.0219001580273863	0.999549660190662	0.112351539654281
1166_at	0.470152250014761	0.252862719051973	2.55271194256607	0.286961160982541	0.726860985932418	1.55806801449904	0.183191089032221	0.999549660190662	0.70331946640222
1167_s_at	-0.319997303976255	0.325892607766236	-2.25597731800615	-0.106262327175903	0.967307775371303	-0.74914818621464	-0.213734976800351	0.999549660190662	-1.06548909717921
1168_at	-0.0405198265616589	0.937254246559164	-0.351383549273689	0.00875408399460564	0.997028346266977	0.075914468685687	-0.0492739105562645	0.999549660190662	-0.302145326086646
1169_at	-0.00728307004633422	0.995057390371524	-0.0373596320328582	0.101922983090019	0.982355439488488	0.522829674808761	-0.109206053136353	0.999549660190662	-0.3961136576159
116_at	0.161414265755921	0.773684280070576	0.916458052656362	0.168814753755269	0.937490581231466	0.958475632631883	-0.00740048799934812	0.999565899232131	-0.0297109157297387
1170_at	0.119149439345432	0.745131324081457	1.00975409652421	0.06362386116309	0.982355439488488	0.539192251336267	0.0555255781823423	0.999549660190662	0.332737471700048
1171_s_at	-0.0468813529471728	0.930643160119615	-0.384577924417292	-0.131030239420363	0.901142628124242	-1.07486952368816	0.0841488864731899	0.999549660190662	0.488109870840534
1172_at	-0.116576413900324	0.870754196141483	-0.608544911655028	-0.152323878510390	0.961988101881938	-0.795151592759697	0.0357474646100657	0.999549660190662	0.131950849623827
1173_g_at	-1.11448515548782	0.0293851162463137	-4.91253781531866	-0.376849213995863	0.685974070093311	-1.66111321026744	-0.737635941491961	0.999549660190662	-2.29910438674851
1174_at	-0.174788663057631	0.656168516757596	-1.25972226184901	0.0503045154387118	0.991631953157147	0.362550504484255	-0.225093178496342	0.999549660190662	-1.14712007400851
1175_s_at	-0.0305093272942036	0.955880456190957	-0.277829444368070	0.0178465540893820	0.995792376676197	0.162517454374673	-0.0483558813835856	0.999549660190662	-0.31137227817546
1176_at	-0.0507341666189296	0.91413484811079	-0.437424810816137	0.0748848783067224	0.978000972511352	0.645649784145377	-0.125619044925652	0.999549660190662	-0.765849390628159
1177_at	-0.287838498490634	0.401185168519532	-2.00123429771051	-0.272626827800297	0.592185733173545	-1.89547319462453	-0.0152116706903369	0.999549660190662	-0.0747843931778616
1178_at	0.813900704573654	0.0138069062242089	5.80145926503554	1.18762603965978	0.00529259573613335	8.465361993747	-0.373725335086129	0.999549660190662	-1.88366368389322
1179_at	0.885255933938371	0.0438152537327312	4.40168111859468	0.81642456500887	0.0930070726042963	4.05943688687728	0.0688313689295015	0.999549660190662	0.242003217069357
117_at	-0.430744204783045	0.208637619191897	-2.75179032568844	0.0352727346191539	0.991631953157147	0.225338307068929	-0.466016939402199	0.999549660190662	-2.10514784468737
1180_g_at	0.816115506956173	0.0547238654333571	4.14879562683233	0.683291938267935	0.153577344608143	3.47357522455217	0.132823568688238	0.999549660190662	0.477452925247811
1181_at	0.196232912481509	0.561252352128692	1.53084071521493	0.127148234793275	0.92990244866795	0.991901369794903	0.0690846776882346	0.999549660190662	0.38108766579474
1182_at	0.0853249927476991	0.835990944699326	0.729737208815908	0.103428717952635	0.954846619126608	0.884568301966824	-0.0181037252049361	0.999549660190662	-0.109482115905539
1183_at	0.228676655067710	0.702699777348746	1.13748339179918	0.0529797527970644	0.991631953157147	0.263531880376871	0.175696902270646	0.999549660190662	0.617977040154948
1184_at	0.364823770057541	0.378650795348187	2.07203638285751	0.137110384302325	0.963410867146766	0.778725861796735	0.227713385755216	0.999549660190662	0.91450863962198
1185_at	0.0538897744432489	0.911117780307464	0.451794417602896	0.095333069527113	0.961297150111426	0.799241582847155	-0.0414432950838641	0.999549660190662	-0.245682246648258
1186_at	0.0185429048379877	0.981161796405771	0.138864224989999	-0.0778542283238703	0.98088789152591	-0.583035245709751	0.096397133161858	0.999549660190662	0.510460011066773
1187_at	0.160773558588998	0.637095419454364	1.31975542403913	-0.00861758522659173	0.997028346266977	-0.0707398961914389	0.169391143815590	0.999549660190662	0.983228670143198
1188_g_at	0.318464489503845	0.549298055520801	1.5650479049038	0.0638034176953335	0.991631953157147	0.313552714606751	0.254661071808512	0.999549660190662	0.884940735681393
1189_at	-0.0713379908270353	0.903324138858244	-0.488408475954791	0.0902241160669348	0.980137574175802	0.61771045850537	-0.161562106893969	0.999549660190662	-0.782144199355614
118_at	-0.116436100474678	0.745131324081457	-1.00950982889115	-0.0260612317700915	0.991631953157147	-0.225952857555885	-0.0903748687045862	0.999549660190662	-0.554058447877156
1190_at	-0.377447742244471	0.275635092610623	-2.44527793335856	0.158204792426266	0.921820967531909	1.02492251131537	-0.535652534670738	0.999549660190662	-2.45380226650551
1191_s_at	0.43733807624978	0.329486222699387	2.24406317597504	0.280610105494196	0.77353335753814	1.43986274862184	0.156727970755584	0.999549660190662	0.568655575614567
1192_at	0.504314223924712	0.561181810275232	1.53328643773306	0.239870565646385	0.970113151479477	0.729287947214167	0.264443658278327	0.999549660190662	0.568512784709655
1193_at	-0.00172711989574026	0.997173672598287	-0.0131294917938638	0.145038200052148	0.896364824746777	1.10257421159824	-0.146765319947888	0.999549660190662	-0.7889216544635
1194_g_at	-0.123292499476061	0.779717781299622	-0.900821881856932	0.116964216476928	0.954846619126608	0.854585040001775	-0.240256715952989	0.999549660190662	-1.24126013818810
1195_s_at	0.0504580667637464	0.942575301507143	0.329997974835380	0.24501640729419	0.705073947967613	1.60241807493538	-0.194558340530444	0.999549660190662	-0.899736881298775
1196_at	0.259709714633416	0.561778757230586	1.5296695669271	0.0543683155345338	0.991631953157147	0.320225055099134	0.205341399098883	0.999549660190662	0.855206415782407
1197_at	-1.20735856077597	0.00254391353769793	-8.27649454679718	0.0856550774940583	0.98088789152591	0.587169217841498	-1.29301363827003	0.158868077841249	-6.26755675413349
1198_at	-0.0190158163647851	0.980517033066808	-0.143846419608079	-0.162810127967496	0.851198970403297	-1.23158814403718	0.143794311602711	0.999549660190662	0.769149549523364
1199_at	0.612047653974223	0.191440842131063	2.83725835710975	0.219098440010205	0.924137158198621	1.01567071765109	0.392949213964018	0.999549660190662	1.28805697238682
1200_at	0.267529615373309	0.534889684604988	1.59887019272001	0.129598119420735	0.963410867146766	0.774533204053842	0.137931495952574	0.999549660190662	0.582894274668743
1201_at	0.00539178488981129	0.994504415363197	0.0436093487241887	-0.115274590619697	0.94392729186652	-0.932353557144306	0.120666375509509	0.999549660190662	0.690109988926141
1202_g_at	-0.0567111998170828	0.923913968850835	-0.407540124535275	-0.198426236750358	0.77735001763448	-1.42593797163762	0.141715036933275	0.999549660190662	0.720116023631847
1203_at	0.342334795742723	0.211908523556117	2.73806990309598	0.0128380060210436	0.997028346266977	0.102681230009706	0.32949678972168	0.999549660190662	1.86350120180152
1204_at	-0.232401462586163	0.5670308140688	-1.51000535697140	-0.0423731510793592	0.991631953157147	-0.275315328955251	-0.190028311506803	0.999549660190662	-0.873057691473626
1205_at	0.240390164851869	0.548017711223783	1.56946342224609	0.134041696409182	0.954846619126608	0.875133721463442	0.106348468442687	0.999549660190662	0.490965239802639
1206_at	0.0536932936703263	0.909893532379246	0.458399500364804	-0.220714251915302	0.599597095370909	-1.88431917443129	0.274407545585628	0.999549660190662	1.65655226136068
1207_at	-0.0649131765483588	0.904401336810034	-0.481582072779069	-0.234697130225543	0.655065755273467	-1.74118624999216	0.169783953677184	0.999549660190662	0.890674655318279
1208_at	-0.0336894304559117	0.975886462829457	-0.174005937666082	0.0579290349660369	0.991631953157147	0.299203516086384	-0.0916184654219485	0.999549660190662	-0.33460961366995
1209_at	0.0166243761927145	0.98789749902169	0.106669303396661	-0.203858499312867	0.826741156009506	-1.30804571919649	0.220482875505581	0.999549660190662	1.00035458592210
120_at	-0.192623122494142	0.609730489286353	-1.39437774580850	-0.0151399177969527	0.997028346266977	-0.109596211379467	-0.177483204697189	0.999549660190662	-0.908477735338028
1210_s_at	0.00975713721942206	0.991935858933382	0.0737639682919864	-0.110050223657181	0.955910687304265	-0.83197981393718	0.119807360876603	0.999549660190662	0.640457570431796
1211_s_at	0.254639798646429	0.618103501277659	1.3671992748044	-0.435666900592237	0.41695775361283	-2.33916093914701	0.690306699238666	0.999549660190662	2.62079244080506
1212_at	0.0421038783673211	0.940680562785947	0.339665900089859	-0.0844372973311742	0.973603244530022	-0.681183580024036	0.126541175698495	0.999549660190662	0.721849589959296
1213_at	0.0634282349980388	0.9345660283019	0.363161432270556	-0.441285782254647	0.355803772498434	-2.52660312444742	0.504714017252685	0.999549660190662	2.04337211408782
1214_s_at	0.0187386521994792	0.979817627666001	0.154039746848876	0.0849479422017447	0.972309622246576	0.698308468122022	-0.0662092900022655	0.999549660190662	-0.384856103599972
1217_g_at	0.167079450115327	0.838661327172443	0.713020573504423	0.208392569110555	0.954846619126608	0.889326539192608	-0.0413131189952276	0.999549660190662	-0.124667143901758
1218_at	0.0719408075904049	0.888674142875189	0.556264035204706	0.166520208096296	0.83396546838445	1.28757524416681	-0.094579400505891	0.999549660190662	-0.517115115014835
1219_at	-0.269318014398925	0.358331230429669	-2.15224318100922	-0.169084557867490	0.811557439802204	-1.35123187914650	-0.100233456531435	0.999549660190662	-0.566400523354193
121_at	-0.0344318216126673	0.953051363330883	-0.291681483445274	-0.0377327327608867	0.991631953157147	-0.319644414691393	0.0033009111482194	0.999565899232131	0.0197727783059844
1220_g_at	-0.550801938522691	0.0877144776720516	-3.60832858125033	-0.254358642722622	0.683634357273275	-1.66631505126097	-0.296443295800069	0.999549660190662	-1.37321093621150
1221_at	-0.471695518095282	0.254417991057509	-2.54410669846844	-0.300314437224223	0.699052698871438	-1.61975669065949	-0.171381080871059	0.999549660190662	-0.653614158711549
1222_at	-0.253145294654660	0.34231532301803	-2.20149551425677	-0.143953891115690	0.844175418708734	-1.25190494250874	-0.109191403538969	0.999549660190662	-0.671461932633844
1223_at	0.0386087602589207	0.960547954483285	0.259713404968971	-0.134288699668931	0.94981594353626	-0.903333212617605	0.172897459927852	0.999549660190662	0.822398150131545
1224_at	0.118618463156942	0.772623838908348	0.919981837104024	-0.178315102378773	0.796934821493531	-1.38297741434037	0.296933565535715	0.999549660190662	1.62843810349263
1225_g_at	0.0263378513111920	0.975886462829457	0.172048704345796	-0.144113543548768	0.942859529130767	-0.941403615400876	0.170451394859960	0.999549660190662	0.787329685820764
1226_at	0.143709712885951	0.824582667096656	0.762748630127876	0.097497706985691	0.982355439488488	0.517475408937475	0.0462120059002604	0.999549660190662	0.173434357947200
1227_g_at	0.0544379932459602	0.937785438497844	0.349016216515224	-0.0488216962124941	0.991631953157147	-0.313008666924084	0.103259689458454	0.999549660190662	0.468122284394168
1228_s_at	-0.0410351266735551	0.94812884903668	-0.311819670634186	-0.219672189563188	0.683081518379362	-1.66925547329252	0.178637062889633	0.999549660190662	0.959852061085113
1229_at	-0.198987005390546	0.653616675124375	-1.27105841064026	-0.0378634414919725	0.991631953157147	-0.241858234258566	-0.161123563898573	0.999549660190662	-0.727754423917887
122_at	0.0578855371387901	0.923913968850835	0.406999174320457	0.277036698619073	0.566683251095285	1.94787356510284	-0.219151161480283	0.999549660190662	-1.08956273067891
1230_g_at	-0.131940338744950	0.765117467289538	-0.94921018806065	-0.076272353166746	0.982355439488488	-0.548721455332829	-0.0556679855782027	0.999549660190662	-0.283188298700644
1231_at	-0.124340907958567	0.838661327172443	-0.716865033190181	-0.47081237971982	0.306360168920761	-2.7143836871986	0.346471471761253	0.999549660190662	1.41245898579598
1232_s_at	-0.101070115634583	0.849337174515245	-0.68565475026355	-0.301884968492475	0.528662064825359	-2.04797294809073	0.200814852857892	0.999549660190662	0.963304435817436
1233_s_at	0.0508037063827391	0.930894998148865	0.383792383213915	0.00220421583192376	0.998981518195379	0.0166515655546597	0.0485994905508154	0.999549660190662	0.259607761817233
1234_at	-0.0334678976557283	0.967132117352344	-0.227399323651945	-0.101831412876168	0.973603244530022	-0.691898686101038	0.0683635152204394	0.999549660190662	0.328450649044582
1235_at	0.0206302826730411	0.980517033066808	0.147304277056109	-0.0345812137663088	0.991631953157147	-0.246916669747114	0.05521149643935	0.999549660190662	0.27875630477034
1236_s_at	-0.119667356822252	0.725886969921514	-1.06668771472757	-0.0610938341961118	0.982355439488488	-0.544576600612918	-0.0585735226261406	0.999549660190662	-0.369188309323330
1237_at	0.167798844210015	0.765389564981276	0.944302377802052	0.265701956512070	0.75274581985931	1.49526053354085	-0.0979031123020544	0.999549660190662	-0.389586248072936
1238_at	0.118561725353779	0.894259647087967	0.530289934360511	0.140166866609366	0.979688704309332	0.626923050183417	-0.0216051412555878	0.999549660190662	-0.0683299314855617
1239_s_at	0.0225468746341697	0.976581147615246	0.169344974386818	0.110497230232048	0.955910687304265	0.829922147839607	-0.0879503555978784	0.999549660190662	-0.467098598845509
123_at	-0.206355683092687	0.556152633927232	-1.54811406522250	0.0889827292942327	0.975549284232935	0.667562980179292	-0.295338412386919	0.999549660190662	-1.56672026372298
1240_at	-0.00433514943292312	0.996349996586725	-0.0296951650293608	0.0911371363163358	0.979688704309332	0.624276589559707	-0.095472285749259	0.999549660190662	-0.462427862374394
1241_at	0.570992330475915	0.398813816877212	2.00972293839721	0.838333386978245	0.246831086083809	2.95068383218059	-0.26734105650233	0.999549660190662	-0.665359828825587
1242_at	-0.208487208017207	0.51634450943849	-1.65572369570655	-0.319575290883686	0.351926316422306	-2.53794171215896	0.111088082866479	0.999549660190662	0.623822341918445
1243_at	0.603471041470193	0.220289876617255	2.69777527947126	0.661680465163723	0.245251623139739	2.95799645576846	-0.0582094236935298	0.999549660190662	-0.184004158368094
1244_at	-0.257518712925937	0.364368603857319	-2.12534550796884	-0.1475577281864	0.85637131718293	-1.21781889635821	-0.109960984739537	0.999549660190662	-0.641718221177123
1245_i_at	0.0621324968684478	0.949000454072093	0.302581849107152	-0.280198228185565	0.805436999758122	-1.36454999032866	0.342330725054013	0.999549660190662	1.17884022879706
1246_at	-0.096021511096641	0.890249824480484	-0.547024169147363	-0.138159259969935	0.963088715622865	-0.78707836954372	0.0421377488732944	0.999549660190662	0.169743952952579
1247_g_at	0.0454090497414041	0.973602037389625	0.192571236429908	-0.0111644665868855	0.997028346266977	-0.0473464022471408	0.0565735163282897	0.999549660190662	0.169647389234805
1248_at	0.303432920452709	0.625230719012991	1.34866107718448	0.408155678423865	0.623440189014685	1.81411982622329	-0.104722757971157	0.999549660190662	-0.329129037807949
1249_at	0.0386925184437708	0.953122838146387	0.291440274382019	0.0654402109725778	0.982636615672477	0.492909580677237	-0.0267476925288070	0.999549660190662	-0.142460312682298
1250_at	0.745753887455588	0.260730633615943	2.50886364874411	0.670783655574274	0.443703311509931	2.25664895342864	0.0749702318813137	0.999549660190662	0.178342721372474
1251_g_at	-0.455967936692364	0.0867865155506473	-3.62058718873756	-0.573480698911585	0.0573531546480269	-4.55369052159566	0.117512762219221	0.999549660190662	0.659803694211728
1252_at	-0.429309980819305	0.381518443576525	-2.06376158865325	-0.801409018971723	0.109243259295862	-3.85250104597557	0.372099038152419	0.999549660190662	1.26482980004856
1253_at	0.11401900204247	0.857806338387095	0.652940346972047	-0.0872534895263772	0.982525411749175	-0.499665167255664	0.201272491568847	0.999549660190662	0.815015175143422
1254_at	-0.160536593994301	0.719418970081577	-1.08863553566661	-0.215116629640418	0.766643480786742	-1.45875530003898	0.0545800356461168	0.999549660190662	0.261714195238868
1255_g_at	0.00635370651239153	0.994258234229611	0.0486623767705439	-0.009855921322802	0.997028346266977	-0.0754854754300734	0.0162096278351935	0.999549660190662	0.0877857881608018
1256_at	0.126088130460791	0.74057217294828	1.02672505448176	-0.156674933150417	0.835782109920801	-1.27579081938098	0.282763063611208	0.999549660190662	1.62812458819801
1257_s_at	-0.148563135510409	0.631478797568965	-1.33364969846678	0.0092063734796941	0.997028346266977	0.0826455174965414	-0.157769508990103	0.999549660190662	-1.00147195136973
1258_s_at	0.420972884661319	0.305686639233918	2.32707921424334	-0.115135822910010	0.978144436563581	-0.636454722076081	0.536108707571329	0.999549660190662	2.09553494264792
1259_at	0.124009715717932	0.83858889693647	0.719059207111523	-0.151626637769302	0.954846619126608	-0.879193451095174	0.275636353487234	0.999549660190662	1.13013529266738
1260_s_at	0.173728083570061	0.648538953266808	1.28691341469726	-0.0525408516134647	0.991510204065894	-0.389203204061812	0.226268935183525	0.999549660190662	1.18519342718401
1261_i_at	-0.241532202441745	0.629966833745731	-1.34023841777290	-0.249596275947487	0.795343094527895	-1.38498516792413	0.00806407350574112	0.999565899232131	0.0316407304680000
1262_s_at	-0.215780452388294	0.419073040973583	-1.93535335417654	-0.159762615053969	0.775671345684533	-1.43292457446663	-0.0560178373343252	0.999549660190662	-0.355270797196156
1263_at	0.0579622102049733	0.907183629502895	0.471857383648144	-0.085390825424886	0.972309622246576	-0.695147602723489	0.143353035629859	0.999549660190662	0.825197139541896
1264_at	0.0920318672324996	0.892898836574343	0.536266824689683	-0.0617335992921717	0.991631953157147	-0.359719760824188	0.153765466524671	0.999549660190662	0.633558190469038
1265_g_at	0.0891221709201542	0.895197285901467	0.523310553824951	-0.0784528427092388	0.984206806937768	-0.460662034412239	0.167575013629393	0.999549660190662	0.695773689644196
1266_s_at	-0.229035713857812	0.762724241089865	-0.95772730050789	-0.0505370896196533	0.992343283189557	-0.211324031530749	-0.178498624238158	0.999549660190662	-0.527786812993543
1267_at	-0.127589775361937	0.698450718676618	-1.14830641400584	-0.260486206104306	0.414994953963005	-2.34437266137594	0.132896430742369	0.999549660190662	0.845746554263746
1268_at	-0.129588148943245	0.843381245963606	-0.698368107948148	-0.524821330932546	0.273607816681451	-2.82833332278488	0.395233181989301	0.999549660190662	1.50611284710252
1269_at	-0.0230868632100245	0.980517033066808	-0.144264375178269	0.143745742539656	0.951865844099493	0.898233317509131	-0.166832605749681	0.999549660190662	-0.73715718787059
126_s_at	-0.0310034991812795	0.965758138805223	-0.23450529879379	0.102575057112221	0.963410867146766	0.775860630319305	-0.133578556293501	0.999549660190662	-0.714436599955716
1270_at	-0.295413404164281	0.290458481632652	-2.38186186487786	-0.391885420978396	0.206493037820183	-3.15969731390716	0.0964720168141149	0.999549660190662	0.550012720655899
1271_g_at	-0.213484200522847	0.435457928921525	-1.88291025496692	-0.177860407026065	0.721795217994866	-1.56871179938268	-0.0356237934967822	0.999549660190662	-0.222171858581957
1272_at	-0.242781452054824	0.407804332102542	-1.97827821356261	0.161997422307969	0.820708950295663	1.32001834774754	-0.404778874362793	0.999549660190662	-2.33224786486667
1273_r_at	-0.0930825125083583	0.94812884903668	-0.310455669148094	0.0121205957491473	0.997028346266977	0.0404255059556666	-0.105203108257506	0.999549660190662	-0.248110458306573
1274_s_at	-0.261841183834928	0.56421080608703	-1.52315406923294	-0.0833087740536733	0.982636615672477	-0.484614743732049	-0.178532409781255	0.999549660190662	-0.734358199590583
1275_at	0.119280555017535	0.787199924723732	0.879909374518438	-0.120160539535912	0.954846619126608	-0.886400848564962	0.239441094553447	0.999549660190662	1.24896993642140
1276_g_at	-0.433013512145559	0.159120520529526	-3.02715108690035	-0.297920603118914	0.516032006674552	-2.0827310285834	-0.135092909026644	0.999549660190662	-0.667805827524512
1277_at	-0.21631205801995	0.690843285761209	-1.16371644057232	-0.295443949789838	0.711568407659734	-1.58943049585498	0.0791318917698884	0.999549660190662	0.301025295336787
1278_at	0.105059862247657	0.798612971141752	0.849304378014817	0.0314849261270433	0.991631953157147	0.254524278150454	0.0735749361206137	0.999549660190662	0.420573041928903
1279_s_at	-0.00126383928862772	0.997948845264156	-0.0066135257110447	0.0570171800229335	0.991631953157147	0.298364348573444	-0.0582810193115613	0.999549660190662	-0.215651923018421
1280_i_at	-0.403542143782643	0.5370127859371	-1.59263659495003	-0.0503941134657309	0.9934821797209	-0.198887552420836	-0.353148030316912	0.999549660190662	-0.985529399244648
1281_f_at	0.138892194904572	0.931661767725753	0.377297272527617	0.105895185019011	0.991631953157147	0.28766169696527	0.0329970098855608	0.999549660190662	0.0633819233156942
1282_s_at	-0.217313094257466	0.74057217294828	-1.02642618684432	-0.262670792741557	0.848554944216392	-1.24066237752643	0.0453576984840911	0.999549660190662	0.151487863206889
1283_at	-0.290526679011926	0.578901214903213	-1.47147919573066	0.261741467044764	0.818710669509036	1.325685905082	-0.552268146056689	0.999549660190662	-1.97789441088299
1284_at	-0.124660520587453	0.755208753846473	-0.97836784833006	0.275506999566522	0.482040741685101	2.1622498373627	-0.400167520153975	0.999549660190662	-2.22075206266775
1285_at	0.158719750866678	0.639165080615382	1.31457054164527	-0.0337888660963994	0.991631953157147	-0.279850792125006	0.192508616963077	0.999549660190662	1.12742613717746
1286_s_at	-0.0427342125298438	0.944810123483654	-0.321588844746681	0.0259299913571418	0.993487298394427	0.195131616360339	-0.0686642038869856	0.999549660190662	-0.365376542026614
1287_at	1.33286703262171	0.0173273719861857	5.52489910098075	0.660319405144749	0.299538562892201	2.7371058016706	0.672547627476963	0.999549660190662	1.97126754648862
1288_s_at	0.0487153245497893	0.912401837302897	0.446687232621045	0.00681096668423109	0.997028346266977	0.0624520494889421	0.0419043578655582	0.999549660190662	0.271695303563165
1289_at	-0.117966511578524	0.809441466846081	-0.810454659497637	0.0197028048803345	0.99661971442899	0.135362399097566	-0.137669316458859	0.999549660190662	-0.668793655894582
128_at	-0.103857629971316	0.852802403179423	-0.670866367618448	0.110179855810879	0.971023930325707	0.711704664096257	-0.214037485782194	0.999549660190662	-0.97762535199755
1290_g_at	-0.149909650699569	0.649489226868699	-1.28331727455425	0.00300687512613251	0.998174765013454	0.0257406696219088	-0.152916525825701	0.999549660190662	-0.925643749293084
1291_s_at	0.148821162006449	0.653616675124375	1.27074485460596	-0.141860174367659	0.857450971703752	-1.21130680758557	0.290681336374108	0.999549660190662	1.75507556159097
1292_at	-0.183065241826537	0.575245014260749	-1.48659735823574	-0.498384365748951	0.0940876636970766	-4.04717396987037	0.315319123922414	0.999549660190662	1.81060108583452
1293_s_at	0.00111346710415550	0.997605358816936	0.00757851008637074	0.0838199889246845	0.982263629105437	0.570497888203884	-0.082706521820529	0.999549660190662	-0.398044109528208
1294_at	-0.199533275156698	0.645143041910516	-1.29559036319937	-0.0807610554025402	0.982355439488488	-0.524389954603665	-0.118772219754158	0.999549660190662	-0.545321038571859
1295_at	-0.257285193791271	0.681481456735586	-1.18740686638577	-0.276716871516381	0.835782109920801	-1.27708675513565	0.0194316777251107	0.999549660190662	0.0634132574710939
1296_at	-0.104689729591360	0.857806338387095	-0.653418675064627	0.0435970580178342	0.991631953157147	0.272110091390282	-0.148286787609194	0.999549660190662	-0.654447666943487
1297_at	0.0940132474537458	0.89489730155785	0.5252426828038	0.0277443507606137	0.996173384450793	0.155004934100633	0.0662688966931322	0.999549660190662	0.26179762275925
1298_at	0.0626003915016504	0.913994040047908	0.438028826021499	-0.164009657464480	0.879182280154001	-1.14761195564505	0.226610048966131	0.999549660190662	1.12121734924235
1299_at	0.151654919763788	0.66390195611257	1.24002612272964	0.124386358325417	0.923788960622578	1.01706119310186	0.0272685614383716	0.999549660190662	0.157660013706581
129_g_at	-0.135010203680249	0.80091124369774	-0.840330475719278	-0.361634568150798	0.446004256301001	-2.25088578793955	0.226624364470549	0.999549660190662	0.99741322650966
1300_at	0.140246671352164	0.724490168844697	1.07157725987594	0.300567393101504	0.43111428787153	2.29653353197247	-0.160320721749341	0.999549660190662	-0.866174886656444
1303_at	0.026189618006927	0.975886462829457	0.171805155920727	-0.139040205317218	0.94981594353626	-0.912110445729154	0.165229823324145	0.999549660190662	0.766444072160527
1304_at	0.118562031562711	0.751176266514915	0.988214641026241	-0.0102854595829012	0.997028346266977	-0.0857293149884199	0.128847491145612	0.999549660190662	0.759393053912274
1305_s_at	-0.00574859221093327	0.994176427775811	-0.0507381308137416	0.0309107662141965	0.991631953157147	0.272824100611281	-0.0366593584251298	0.999549660190662	-0.228793047976485
1306_at	0.107060836860013	0.857806338387095	0.653079381231967	0.267743178227873	0.69184402061352	1.63325408519619	-0.160682341367860	0.999549660190662	-0.693088179920621
1307_at	0.267175729998128	0.701270969355268	1.14270348273452	-0.281480921960393	0.857450971703752	-1.20388640783247	0.54865665195852	0.999549660190662	1.65928962428372
1308_g_at	-0.0193105246282217	0.976581147615246	-0.169661122270379	-0.0805662828221436	0.971023930325707	-0.707850574954391	0.0612557581939219	0.999549660190662	0.380557411555941
1309_at	0.747206231787786	0.0466632784742782	4.31298650540415	0.242404200129211	0.789463062909457	1.39919342148568	0.504802031658574	0.999549660190662	2.06036284861321
130_s_at	-0.106418803550133	0.778580443595301	-0.906152516314713	0.174304783458553	0.754862050648067	1.48419934135279	-0.280723587008687	0.999549660190662	-1.69023400797856
1310_at	0.868591632261316	0.0630676475565103	3.98864382880613	0.336092693862517	0.732433399608097	1.54336514363087	0.532498938398799	0.999549660190662	1.72907314017836
1311_at	0.198497952353534	0.740595571479333	1.02592666565993	-0.153232240575788	0.961988101881938	-0.7919731149948	0.351730192929322	0.999549660190662	1.28544926241849
1312_at	0.307413455552902	0.434640677287459	1.88539162747203	0.165537101492435	0.924251161306849	1.01525245415328	0.141876354060468	0.999549660190662	0.615281310029747
1313_at	0.625769321890555	0.311618399939682	2.30507202892068	0.0160077166571924	0.997028346266977	0.0589657220681638	0.609761605233363	0.999549660190662	1.58823700084129
1314_at	0.492164984126344	0.401859572307781	1.99656218132931	0.212600013397093	0.954846619126608	0.862452958233567	0.279564970729250	0.999549660190662	0.801936322257209
1315_at	0.0505135401010257	0.94684594943484	0.316228783411182	-0.0115667619516238	0.997028346266977	-0.0724111407090721	0.0620803020526495	0.999549660190662	0.274809925785257
1316_at	-0.0561872743893908	0.91869268221316	-0.42439520730873	0.00873367065773767	0.997028346266977	0.0659673922545105	-0.0649209450471284	0.999549660190662	-0.346738719391431
1317_at	0.170687358441535	0.681188512538896	1.18916846778590	0.18735958023007	0.827786693454747	1.30532282520217	-0.0166722217885349	0.999549660190662	-0.0821335337934171
1318_at	-0.202308436890249	0.610809354161548	-1.39089374330504	0.543915816132603	0.122779981719740	3.73948371690454	-0.746224253022852	0.924813105820075	-3.62772469216081
1319_at	0.0520421091842378	0.926806417888365	0.397656331651874	0.093835546110263	0.971023930325707	0.71700205140915	-0.0417934369260253	0.999549660190662	-0.225811523983269
131_at	0.111942207623079	0.75799414141248	0.969889542275549	0.127926849743369	0.894623253545087	1.10838365954085	-0.0159846421202907	0.999549660190662	-0.0979301294727385
1320_at	-0.465603700696978	0.0899880333792187	-3.58038179517234	-0.0662564038887181	0.982475420046551	-0.509495998295643	-0.399347296808259	0.999549660190662	-2.17144417122097
1321_s_at	-0.00855196048402274	0.992093552681824	-0.067676852733859	0.0439368121902861	0.991631953157147	0.347698656203158	-0.0524887726743088	0.999549660190662	-0.293714839108178
1322_at	0.109046332549359	0.844344480079913	0.696987972338716	-0.0115586462571153	0.997028346266977	-0.0738790313198357	0.120604978806474	0.999549660190662	0.545085285679917
1323_at	0.0366568978193769	0.974897770096414	0.184621103698717	-0.26706185229904	0.812509148049014	-1.34504709509842	0.303718750118417	0.999549660190662	1.08163875633487
1324_at	-0.129390021781736	0.744951765009615	-1.01156372821918	0.171304689349441	0.815081527289636	1.33925018199671	-0.300694711131177	0.999549660190662	-1.66227645722132
1325_at	-0.358665753147391	0.56123417997565	-1.53159228552667	0.061705272634085	0.991631953157147	0.263496915201289	-0.420371025781476	0.999549660190662	-1.26931974666948
1326_at	0.0418229852647656	0.96555358100607	0.237047295051025	0.0591072099101781	0.991631953157147	0.335012054699616	-0.0172842246454126	0.999549660190662	-0.0692715458648287
1327_s_at	-0.209101559675085	0.739442666115788	-1.02988266986758	-0.0126579960164834	0.997028346266977	-0.0623441104546786	-0.196443563658602	0.999549660190662	-0.684153076420323
1328_at	-0.078481580541915	0.870188641129576	-0.61016350092796	-0.0932271586411719	0.971023930325707	-0.724804586060593	0.0147455780992569	0.999549660190662	0.0810634886998689
1329_s_at	0.251923293528430	0.399216350908399	2.00822639381026	-0.0909258394424661	0.971023930325707	-0.72482249692051	0.342849132970896	0.999549660190662	1.93255740395010
1330_at	-0.345688241174761	0.360081349307042	-2.14514818690649	-0.0805321655384557	0.982525411749175	-0.499737648886752	-0.265156075636305	0.999549660190662	-1.16348094926956
1331_s_at	0.154720823858635	0.711710312417883	1.11307205367876	0.0236411738659505	0.995524804689699	0.170076201057416	0.131079649992684	0.999549660190662	0.666798762019342
1332_f_at	0.0155435988480308	0.987827192497647	0.107128757201424	0.133778505583948	0.946820381976193	0.922021031525	-0.118234906735918	0.999549660190662	-0.576215853110729
1333_f_at	-0.0733666487939928	0.87689971344254	-0.591662778670124	-0.0149153882909570	0.996892824317683	-0.120284628318664	-0.0584512605030358	0.999549660190662	-0.333314686616689
1334_s_at	0.0715493063985022	0.917052688089958	0.429327228810869	-0.032738270848224	0.993487298394427	-0.196443988164529	0.104287577246726	0.999549660190662	0.442487070994662
1335_at	0.118244770556579	0.878706844002502	0.586074775927061	0.588639122150816	0.253858303063196	2.91756278093811	-0.470394351594237	0.999549660190662	-1.64861097859841
1336_s_at	-0.11886939080319	0.812540381614635	-0.798469254173152	0.273456559880066	0.614213917684772	1.83686190314297	-0.392325950683256	0.999549660190662	-1.86346053201042
1337_s_at	-0.350960895568711	0.408807319136001	-1.97453024139810	0.155714141577403	0.954846619126608	0.876058516603972	-0.506675037146113	0.999549660190662	-2.01567064115740
1338_s_at	0.166282991126908	0.847879134401831	0.689376949319846	0.274965271457908	0.881432045996285	1.13995255150231	-0.108682280330999	0.999549660190662	-0.318605063740435
1339_s_at	-0.195323401801652	0.709075930093067	-1.11997632317398	0.0320272772728796	0.993487298394427	0.183643085828388	-0.227350679074531	0.999549660190662	-0.921798124191977
133_at	0.096988655459656	0.873072857100938	0.603641392087823	0.0592455661274487	0.991631953157147	0.368734630279317	0.0377430893322073	0.999549660190662	0.166104164221368
1340_s_at	0.136740036636746	0.784407019813653	0.887802702791312	-0.139290532021735	0.94981594353626	-0.904362130095442	0.276030568658481	0.999549660190662	1.26725190633828
1341_at	0.0570297292288204	0.974897770096414	0.185541652241060	0.145142980193997	0.984206806937768	0.472211050631752	-0.0881132509651765	0.999549660190662	-0.202705875560726
1342_g_at	0.084119019697126	0.886414891745433	0.561260448077166	0.0316636873669003	0.992343283189557	0.211267028827833	0.0524553323302257	0.999549660190662	0.24748272012187
1343_s_at	-0.0988124471565826	0.842426900422542	-0.701500627199139	-0.0433973340143377	0.991631953157147	-0.308091317499572	-0.0554151131422449	0.999549660190662	-0.278182390670482
1344_at	0.144978157721364	0.692065447318044	1.15995403769608	0.0998127729321228	0.961297150111426	0.79859084151679	0.0451653847892413	0.999549660190662	0.255522366489622
1345_s_at	0.0103982974641008	0.992894022308264	0.0583727928186601	0.0928828468834695	0.982355439488488	0.521415279400736	-0.0824845494193687	0.999549660190662	-0.327420482239667
1346_at	0.0489553002123344	0.949198947412007	0.30215907099073	0.0191369676081621	0.996892824317683	0.118116084039559	0.0298183326041723	0.999549660190662	0.130138044103000
1347_at	0.433408865609643	0.374047074493949	2.09070613968963	-0.180767252620038	0.954846619126608	-0.871996940754623	0.614176118229681	0.999549660190662	2.09494743882441
1348_s_at	0.0241245353778492	0.980517033066808	0.149568219296792	-0.269304866459988	0.683081518379362	-1.66964663540690	0.293429401837837	0.999549660190662	1.28637916019628
1349_at	0.209072790997048	0.521892460698358	1.63971847877654	0.244590245541613	0.582575365259744	1.91827517789599	-0.0355174545445651	0.999549660190662	-0.196969330892306
134_at	0.224946791074250	0.559296546535991	1.53902198712037	0.0435458834121052	0.991631953157147	0.297928553235902	0.181400907662145	0.999549660190662	0.877585583185803
1350_at	-0.0486479602283438	0.965758138805223	-0.232638169663171	0.00501274111953887	0.998278816699798	0.0239713014393849	-0.0536607013478827	0.999549660190662	-0.181450297133311
1351_at	-0.160324159766091	0.582963684846358	-1.46123399926829	-0.323747941647749	0.246831086083809	-2.95071872024164	0.163423781881658	0.999549660190662	1.05322474667401
1352_at	-0.115176585913209	0.77649570980718	-0.909846345874842	-0.0722581127327997	0.982263629105437	-0.570808548529916	-0.0429184731804098	0.999549660190662	-0.239735925581148
1353_g_at	0.0897315624041441	0.926806417888365	0.397320163068984	0.0549196235303873	0.991631953157147	0.243177241008042	0.0348119388737569	0.999549660190662	0.108995505461202
1354_at	0.0126488652581278	0.98790571132787	0.105434670424178	0.0303126237469904	0.991631953157147	0.252671004808308	-0.0176637584888626	0.999549660190662	-0.104111810480068
1355_g_at	0.0395103150009293	0.953561992575598	0.289447384261165	-0.324633408924476	0.403548172918535	-2.37822176448770	0.364143723925405	0.999549660190662	1.88632694504246
1356_at	0.229527352691708	0.690843285761209	1.16356527466526	0.196358484662134	0.928970500942383	0.995419114364254	0.0331688680295734	0.999549660190662	0.118897290179325
1357_at	-0.220128874997272	0.669115907629778	-1.22415514985358	-0.268949771205524	0.75274581985931	-1.49565225133352	0.0488208962082517	0.999549660190662	0.191977441528955
1358_s_at	-1.17372905901554	0.00476681933116813	-7.31728013945253	-0.48881540190991	0.226803220757671	-3.04738065806594	-0.68491365710563	0.999549660190662	-3.01927487827338
1359_at	0.0629299340961698	0.917052688089958	0.429149595150362	0.00432042047402881	0.998127789652143	0.0294630325605513	0.058609513622141	0.999549660190662	0.282621078756397
135_g_at	0.0586163047654118	0.940516665152136	0.340503029706716	-0.0163227020971641	0.997028346266977	-0.0948188313700077	0.0749390068625759	0.999549660190662	0.307819039966100
1360_at	0.164448543587059	0.736653076121586	1.03782574307684	0.136556881839044	0.954846619126608	0.86180299487927	0.0278916617480149	0.999549660190662	0.124466878893591
1361_at	0.0928753532339535	0.825755822854075	0.754165314001214	-0.0584170004215423	0.984182583421857	-0.474357016494398	0.151292353655496	0.999549660190662	0.868696470732548
1362_s_at	-0.0899921945404305	0.813621874291335	-0.795017807707346	-0.134418468625619	0.862971076745967	-1.18749272409517	0.0444262740851888	0.999549660190662	0.277521674823456
1363_at	-0.128413486683771	0.792420975545223	-0.864828789576938	-0.384887609477095	0.337443623134588	-2.59211001915194	0.256474122793324	0.999549660190662	1.22137227044872
1364_at	-0.137024933719806	0.70188253970718	-1.13882662692586	-0.0545608737172145	0.984206806937768	-0.453460360028783	-0.0824640600025912	0.999549660190662	-0.484627134919432
1365_at	0.269375341756802	0.439994078789277	1.86308132259607	-0.102986280735013	0.971023930325707	-0.71228426057744	0.372361622491815	0.999549660190662	1.82105846789643
1366_i_at	-0.31302832819388	0.74819223436979	-0.999275420185209	-0.120330314135975	0.991631953157147	-0.384128573643884	-0.192698014057905	0.999549660190662	-0.434974506614892
1367_f_at	-0.270248462635170	0.370938884373102	-2.10259958045178	-0.0311904066714508	0.991631953157147	-0.242669043672029	-0.239058055963719	0.999549660190662	-1.31516949509290
1368_at	0.00344788217254255	0.996510727249563	0.0217869264866738	-0.656321008916483	0.085856188627597	-4.14724658713567	0.659768891089025	0.999549660190662	2.94795186847634
1369_s_at	-0.205770420033623	0.526100990038555	-1.62354095409660	0.0325930645019721	0.991631953157147	0.257161233523348	-0.238363484535595	0.999549660190662	-1.32985727025844
136_at	-0.0346808516096679	0.969886164971759	-0.212218532810270	0.077319006448283	0.984182583421857	0.473129272933662	-0.111999858057951	0.999549660190662	-0.484614080912855
1370_at	-0.131758527242550	0.78847606332827	-0.875748521256331	0.146043893920026	0.932918455121391	0.970697888141513	-0.277802421162575	0.999549660190662	-1.30563477718277
1371_s_at	-0.0211035138868976	0.975886462829457	-0.178270261299955	-0.133296890722547	0.885104005020766	-1.12601492182463	0.112193376835649	0.999549660190662	0.670156676290342
1372_at	0.120227582449413	0.746315671034867	1.00557692062585	-0.272339041890739	0.436071330097295	-2.27782884369244	0.392566624340152	0.999549660190662	2.32171848133646
1373_at	0.147015652901631	0.835559891161709	0.73196854420124	0.114737034335562	0.982263629105437	0.571258218638548	0.0322786185660693	0.999549660190662	0.113639361012077
1374_g_at	0.0300516375259257	0.963600007204795	0.248517928735787	0.0424122341308983	0.991631953157147	0.350736314125147	-0.0123605966049727	0.999549660190662	-0.0722793134707562
1375_s_at	-0.323001903574507	0.212827409957092	-2.73360773456817	-0.261443169444047	0.460469070527177	-2.21262804408645	-0.0615587341304602	0.999549660190662	-0.368388272000089
1376_at	1.20483727613057	0.00948403566194774	6.32021493865265	1.38184380503029	0.00828079410869434	7.24873809306897	-0.177006528899728	0.999549660190662	-0.6565650189765
1377_at	-0.214721610962934	0.745213746300659	-1.0092301911756	0.0202786322985027	0.997028346266977	0.09531321910085	-0.235000243261436	0.999549660190662	-0.781030135521393
1378_g_at	-0.150701095280029	0.678968244355592	-1.19439996411031	0.00398365543420276	0.997722797755692	0.0315729484168531	-0.154684750714232	0.999549660190662	-0.866893759998978
1379_at	-0.0342989866895786	0.972972229247829	-0.197789212302778	-0.195664301770947	0.883805045383603	-1.12832161700005	0.161365315081368	0.999549660190662	0.657985773475268
137_at	-0.108763687283822	0.850000852333806	-0.681924378915851	0.203930682626894	0.835782109920801	1.27860049217838	-0.312694369910717	0.999549660190662	-1.38630043103561
1380_at	-0.324407139341878	0.268108305968809	-2.4751043709666	-0.146084807450013	0.891816171164463	-1.11457209660942	-0.178322331891866	0.999549660190662	-0.962041597221121
1381_at	0.0285214827842699	0.988627602767163	0.102102648657713	0.147153212443650	0.982355439488488	0.526786523079162	-0.118631729659380	0.999549660190662	-0.300296847463983
1382_at	0.827954094064303	0.0236259944371809	5.17653391228217	0.639414917382412	0.0976862445815192	3.99774942545557	0.188539176681891	0.999549660190662	0.83352650419259
1383_at	0.173282995009062	0.728071281798119	1.05945780518738	0.0617903399957189	0.991631953157147	0.377788126239524	0.111492655013343	0.999549660190662	0.482013252513287
1384_at	-0.124152713621033	0.811181127997516	-0.80296467877557	-0.0647434372730471	0.989312071837598	-0.418731832728716	-0.0594092763479859	0.999549660190662	-0.271693650994337
1385_at	-0.600679677452747	0.0996263526126449	-3.48565431095515	0.162482156351264	0.942826930279796	0.942859647159656	-0.763161833804011	0.999549660190662	-3.13143225036226
1386_at	-0.067600971841788	0.879594144404084	-0.583379047672961	-0.0322025341735070	0.991631953157147	-0.27789961012341	-0.035398437668281	0.999549660190662	-0.21600658180434
1387_at	-0.0382447394068857	0.97254396010131	-0.203022272461929	0.108908429479685	0.98088789152591	0.578140606685493	-0.147153168886571	0.999549660190662	-0.552365569056349
1388_g_at	-0.234749052024316	0.387334217112813	-2.04868799319471	0.0259770087428137	0.991631953157147	0.226705008823652	-0.26072606076713	0.999549660190662	-1.60894582159160
1389_at	-0.174529493877459	0.643954922554757	-1.30133295267483	-0.147290887944296	0.897349367523214	-1.09823550078721	-0.0272386059331629	0.999549660190662	-0.143611585471450
138_at	-0.243381341160067	0.541346481594506	-1.58355127453458	-0.0848777459688295	0.982355439488488	-0.552253768378097	-0.158503595191237	0.999549660190662	-0.729237460024024
1390_s_at	0.173603437422481	0.791971984579066	0.866245244951714	0.166201141416964	0.955910687304265	0.82930931896023	0.0074022960055169	0.999565899232131	0.0261176437379831
1391_s_at	0.0229760287834804	0.97068763643189	0.207394312605928	-0.183335222008508	0.686545122341222	-1.65488486732084	0.206311250791988	0.999549660190662	1.31683023658874
1392_at	0.0689709831972234	0.86939352035996	0.612278872221497	-0.0830159692096828	0.968305951593637	-0.736960989213872	0.151986952406906	0.999549660190662	0.954056655468147
1393_at	-0.120896383090192	0.867930274079363	-0.621211503318786	0.316061295691778	0.696680460433235	1.62404290036616	-0.43695767878197	0.999549660190662	-1.58763461433458
1394_at	0.176058635043161	0.67477550861974	1.20737666836694	0.0772786725763392	0.982355439488488	0.529962453748246	0.0987799624668213	0.999549660190662	0.479004184829039
1395_at	-0.916678775263449	0.00321477081784229	-7.92547481353505	-0.647388154055884	0.0248736604321217	-5.5972262563582	-0.269290621207565	0.999549660190662	-1.64632034306755
1396_at	0.124078160689032	0.81120171081532	0.802826732977426	-0.427954584714921	0.290123066739192	-2.76900769000327	0.552032745403952	0.999549660190662	2.52566834176519
1397_at	-0.0268676111065602	0.978360900617172	-0.163186324724518	-0.00742479760786452	0.997028346266977	-0.0450961355903712	-0.0194428134986957	0.999549660190662	-0.0835023735283571
1398_g_at	-0.119886428560891	0.720524029916168	-1.08442567587035	-0.132986041667760	0.857458616219178	-1.20291745986608	0.0130996131068688	0.999549660190662	0.0837863439782705
1399_at	0.61876463279844	0.177690169926001	2.92302516991924	0.262818822071335	0.848554944216392	1.24154806419468	0.355945810727105	0.999549660190662	1.18898386386776
139_at	0.110673725483609	0.83858889693647	0.718123282319447	-0.201931849425055	0.825237742347967	-1.31026548424479	0.312605574908664	0.999549660190662	1.43428745172019
1400_at	-0.108103145395424	0.810948424825724	-0.803549476116308	0.0607975818711708	0.98436627365679	0.451918997204178	-0.168900727266595	0.999549660190662	-0.887750271050838
1401_g_at	0.0982672342130746	0.87149170440031	0.607206483914725	-0.00565853274486816	0.997641574382156	-0.0349648364446446	0.103925766957943	0.999549660190662	0.454083695309629
1402_at	-0.0666248478483586	0.883685678862516	-0.568325583989283	-0.0827300163148017	0.971023930325707	-0.705706449680259	0.0161051684664431	0.999549660190662	0.097142941735367
1403_s_at	-0.74021059353674	0.156969977497973	-3.04031719783885	-0.610469898682566	0.360760993948364	-2.50742443830672	-0.129740694854174	0.999549660190662	-0.376812083910381
1404_r_at	-0.313410670399479	0.521567233868768	-1.64206623715458	0.148849681293813	0.963410867146766	0.779874647382763	-0.462260351693292	0.999549660190662	-1.7125708230893
1405_i_at	-0.232102777458713	0.525356989663408	-1.63070391639675	-0.0361064527120041	0.991631953157147	-0.253676127831485	-0.195996324746709	0.999549660190662	-0.973705687176814
1406_at	0.0663526108266241	0.911117780307464	0.454056830639171	0.0188795845425433	0.996892824317683	0.129194679973796	0.0474730262840808	0.999549660190662	0.229712229686333
1407_g_at	0.127686938893465	0.711710312417883	1.11249036671681	-0.0298879877718878	0.991631953157147	-0.260403286075463	0.157574926665353	0.999549660190662	0.970782411737386
1408_at	-0.0399669648482996	0.936937744150062	-0.352687026129428	0.0409989673581252	0.991631953157147	0.361793894702761	-0.0809659322064249	0.999549660190662	-0.50521430414885
1409_at	-0.100883268691309	0.881601691658202	-0.575528107359744	-0.0524802835660978	0.991631953157147	-0.299394326396375	-0.048402985125211	0.999549660190662	-0.195256069033879
140_s_at	0.961924100206671	0.0130386566370153	5.86092665729306	0.540181514136957	0.183060846387010	3.29128278967333	0.421742586069714	0.999549660190662	1.81701260402834
1410_at	0.0227023656588612	0.975886462829457	0.177882898752461	-0.202847481925668	0.711568407659734	-1.58939815487868	0.225549847584529	0.999549660190662	1.24965641728509
1411_at	0.183049459402161	0.594512240830289	1.43256567412702	-0.0317681766598037	0.991631953157147	-0.248621326504178	0.214817636061965	0.999549660190662	1.18877872858899
1412_g_at	-0.122057081785140	0.815007572800972	-0.79131086088979	-0.0939769596823306	0.980137574175802	-0.609264024523676	-0.0280801221028097	0.999549660190662	-0.128726552488037
1413_at	0.176359390896584	0.607842894823493	1.39985589433847	0.0565474282731042	0.984988648487073	0.448846247287193	0.11981196262348	0.999549660190662	0.672465370403785
1414_at	0.090310071544617	0.852272171278627	0.674705003960177	0.000666409032556992	0.999505857735385	0.00497873051432947	0.08964366251206	0.999549660190662	0.473567989492354
1415_at	0.173920300599532	0.543163619985496	1.57756774349226	-0.0129552168322302	0.996892824317683	-0.117512056465071	0.186875517431762	0.999549660190662	1.19860242120216
1416_g_at	-0.0646184755854797	0.909893532379246	-0.458850324636641	0.212490273905148	0.746067769642508	1.50887544591682	-0.277108749490628	0.999549660190662	-1.39139223587388
1417_at	-0.0424693213403664	0.949000454072093	-0.302597472948533	-0.0305144360281213	0.991631953157147	-0.217417913428788	-0.0119548853122451	0.999549660190662	-0.0602310441548944
1418_at	0.00789977509440476	0.992402039721	0.0653618828681104	-0.111942767456577	0.94499824060417	-0.926202324368861	0.119842542550982	0.999549660190662	0.701141774919126
1419_g_at	0.02043858850889	0.974897770096414	0.18414286067444	-0.113705747419619	0.921820967531909	-1.02443970609158	0.134144335928509	0.999549660190662	0.854596928584094
141_s_at	0.0783839124325336	0.866436833293235	0.625149347014513	0.0399019422619631	0.991631953157147	0.318237153205989	0.0384819701705705	0.999549660190662	0.217019693470847
1420_s_at	-0.641026027072423	0.155817904834253	-3.05270397830812	-0.324612392269296	0.731003789260582	-1.54587411343384	-0.316413634803126	0.999549660190662	-1.06548961554701
1421_at	0.0266758044527098	0.978811531623677	0.161217649134632	0.0095991809234235	0.997028346266977	0.0580135225101015	0.0170766235292863	0.999549660190662	0.0729763377826409
1422_g_at	0.0532062925794952	0.952984240944378	0.292085936684519	0.151723597492420	0.955910687304265	0.832915186197302	-0.0985173049129244	0.999549660190662	-0.38242402979452
1423_at	-0.206364340639621	0.594512240830289	-1.43239567458908	-0.389681937052142	0.308977911544073	-2.70482157609653	0.183317596412521	0.999549660190662	0.899740983513326
1424_s_at	0.431756749509786	0.220168159569356	2.70097803724083	0.621439753720011	0.107184749696325	3.88759441090812	-0.189683004210226	0.999549660190662	-0.839064484487132
1425_at	-0.0177461012805518	0.983188535376938	-0.128866366808569	-0.0983569338062935	0.971023930325707	-0.714235792395629	0.0806108325257417	0.999549660190662	0.413918690331884
1426_at	-0.247812232570529	0.619302097008598	-1.36459929507916	0.0553903401251876	0.991631953157147	0.305011654610367	-0.303202572695716	0.999549660190662	-1.18059322446878
1427_g_at	0.111805482245969	0.76531101920141	0.948007360597513	-0.0394205198409816	0.991631953157147	-0.334249646950369	0.151226002086950	0.999549660190662	0.906692625261078
1428_at	-0.164546654082137	0.757452804432933	-0.971262000954463	0.182249131044081	0.900437172813273	1.07575360117458	-0.346795785126218	0.999549660190662	-1.44745861346011
142_at	-0.0174022302281767	0.98928713678446	-0.095711990076153	-0.191797545417462	0.908425915783993	-1.05488345590920	0.174395315189285	0.999549660190662	0.67823664781119
1430_at	-0.0137844082450922	0.989724497741776	-0.0940309659327176	0.0073975541721003	0.997028346266977	0.0504627512457677	-0.0211819624171925	0.999549660190662	-0.102172487255758
1431_at	-0.178282852246885	0.67029536434791	-1.21995253025980	0.125996849609660	0.954846619126608	0.8621702735225	-0.304279701856545	0.999549660190662	-1.47228315381761
1432_s_at	-0.0497032596275861	0.94812884903668	-0.311544125556812	-0.0359788449067526	0.991631953157147	-0.225518363564172	-0.0137244147208335	0.999549660190662	-0.0608293996617357
1433_g_at	-0.866955019131347	0.0096098377929213	-6.28829149381028	-0.428765370292377	0.215983622199063	-3.10996715095029	-0.438189648838970	0.999549660190662	-2.24741469564658
1434_at	0.0111118313182992	0.99001888740397	0.089026868821324	-0.0737319597190025	0.98088789152591	-0.590733005011771	0.0848437910373017	0.999549660190662	0.480662816365893
1435_f_at	-0.132931614337339	0.705671614755997	-1.12634773010336	0.00829664988622891	0.997028346266977	0.0702986480183843	-0.141228264223568	0.999549660190662	-0.846156768652206
1436_at	-0.0293774547630798	0.972698367411185	-0.198378884611193	0.0683234875938306	0.984206806937768	0.461372074977874	-0.0977009423569104	0.999549660190662	-0.466514377419761
1437_at	0.023553409157147	0.980517033066808	0.148000092997367	0.092610378448116	0.98088789152591	0.581926146291375	-0.069056969290969	0.999549660190662	-0.306832054817708
1438_at	-0.175621567728690	0.592956182703749	-1.43621436890101	-0.0463450309957647	0.991631953157147	-0.37900469916148	-0.129276536732926	0.999549660190662	-0.747560126608809
1439_s_at	-0.524040861239982	0.337919165437285	-2.21769150038021	-0.0399852107748728	0.995524804689699	-0.169213640834275	-0.484055650465109	0.999549660190662	-1.44849258559543
143_s_at	0.117566666318771	0.884348136344924	0.566691628906908	0.235782888917611	0.881759763614794	1.13651423122614	-0.11821622259884	0.999549660190662	-0.402925426173292
1440_s_at	0.0196695864706475	0.97931827646052	0.155747052818777	-0.165563859755331	0.825114360460313	-1.31096214191763	0.185233446225979	0.999549660190662	1.03712001762678
1441_s_at	-0.125940792654436	0.720524029916168	-1.08435827297250	-0.0368731582592972	0.991631953157147	-0.317480248983368	-0.089067634395139	0.999549660190662	-0.542264651105656
1442_at	-0.191471891219106	0.65143872973529	-1.27788592061041	-0.0810633687793034	0.982355439488488	-0.541017989537592	-0.110408522439803	0.999549660190662	-0.521044310900492
1443_at	0.0452242798871536	0.965758138805223	0.233630517960048	0.0670751241043535	0.991631953157147	0.346512891434365	-0.0218508442171998	0.999549660190662	-0.079819891760122
1444_at	0.372429741209904	0.378803997255878	2.07070296008538	-0.0342640279175050	0.993487298394427	-0.190507406317042	0.406693769127410	0.999549660190662	1.59891718377247
1445_at	0.200505672812901	0.510524439026352	1.67316813267034	-0.107078353731253	0.9534718963164	-0.893541248227499	0.307584026544154	0.999549660190662	1.81493760856799
1446_at	0.813004065137933	0.233514970068702	2.6348143072272	0.372072828559094	0.857450971703752	1.20582768777629	0.440931236578837	0.999549660190662	1.01044612883858
1447_at	0.499241965629475	0.379278300738969	2.06937580708113	0.0263508277354561	0.997028346266977	0.109225123620288	0.472891137894019	0.999549660190662	1.38603584042260
1448_at	0.483018320630709	0.407804332102542	1.97865654403713	0.358487043432769	0.763561273576889	1.46852138758332	0.124531277197940	0.999549660190662	0.360720028450155
1449_at	0.775805722659822	0.0750116947263111	3.79197249435103	0.219483440746494	0.901830731898655	1.07278812976889	0.556322281913328	0.999549660190662	1.92275370349247
144_at	-0.195902539418999	0.510329388728491	-1.67501208195303	0.115429298857581	0.92990244866795	0.986947238005352	-0.311331838276580	0.999549660190662	-1.8822894863853
1450_g_at	0.904752639334241	0.247206331703646	2.57619422278073	0.345740816482541	0.92990244866795	0.984462996048545	0.5590118228517	0.999549660190662	1.12552394424871
1451_s_at	-0.0815054496391978	0.871750103366954	-0.606581199729656	-0.145218029334552	0.900437172813273	-1.08074400970810	0.0637125796953537	0.999549660190662	0.335283738322229
1452_at	-0.348062499954318	0.227053512731989	-2.65915756761289	-0.448181612811034	0.162278870952164	-3.42405610350966	0.100119112856716	0.999549660190662	0.540864941652267
1453_at	-0.35277938754768	0.257060456472618	-2.53246861762775	-0.273027108155762	0.564236536488566	-1.95995743394354	-0.0797522793919176	0.999549660190662	-0.404826540288239
1454_at	-0.621503947066492	0.0367544805264727	-4.63917952194379	-0.439509162341633	0.184759291760577	-3.28069019555854	-0.181994784724859	0.999549660190662	-0.960597014856557
1455_f_at	-0.133160175423495	0.764959431358046	-0.950898721775408	0.0568506785731575	0.989312071837598	0.405971510741506	-0.190010853996652	0.999549660190662	-0.959452142602878
1456_s_at	-0.00246379054222690	0.996510727249563	-0.0190883562265689	0.105624739808952	0.95701051739464	0.818333630743463	-0.108088530351179	0.999549660190662	-0.592146765701222
1457_at	0.0757956487522096	0.930439411346487	0.38526364739308	0.253864732046147	0.83396546838445	1.29037555879109	-0.178069083293938	0.999549660190662	-0.640010770282251
1458_at	-0.0702739034433506	0.87689971344254	-0.591504193625635	-0.157341289678168	0.818803829986594	-1.32436122251451	0.0870673862348177	0.999549660190662	0.518208174767549
1459_at	-0.100941718900306	0.794012017640745	-0.861263752434412	-0.170001100675477	0.768852832457686	-1.45049824275677	0.0690593817751708	0.999549660190662	0.416651703815936
145_s_at	-0.165529289083272	0.68683235045152	-1.17522871964339	0.0967356475327437	0.973603244530022	0.686806013747747	-0.262264936616016	0.999549660190662	-1.31665738678576
1460_g_at	0.069307288479429	0.957006597523962	0.273563315959004	-0.135923244370881	0.982355439488488	-0.536503652960548	0.20523053285031	0.999549660190662	0.572803846938248
1461_at	-1.11813341863597	0.0287469244885163	-4.93458272056898	-0.629792468232491	0.287081980904575	-2.77942057672844	-0.488340950403481	0.999549660190662	-1.52392976646618
1462_s_at	0.914066033855361	0.0063889982474	6.86703256689929	0.954579790960542	0.00876707255870938	7.17139710856735	-0.040513757105181	0.999549660190662	-0.215218231366218
1463_at	-0.118556450524216	0.928233519701067	-0.393143271419386	-0.594599941508887	0.55922418663311	-1.97174396801658	0.47604349098467	0.999549660190662	1.11623925734969
1464_at	-0.0235909441080073	0.982083867073517	-0.134098242370056	0.0129847536935879	0.997028346266977	0.0738093668462898	-0.0365756978015952	0.999549660190662	-0.147012880337161
1465_s_at	0.413965556260017	0.362358928210153	2.13603532279072	0.431583911694148	0.454391002463992	2.22694488994598	-0.0176183554341316	0.999549660190662	-0.0642827714102221
1466_s_at	0.0462467081785656	0.9226809940333	0.41096111141803	-0.145145136508314	0.83396546838445	-1.28980005206132	0.19139184468688	0.999549660190662	1.20261975187497
1467_at	-0.178776253470590	0.806694920046883	-0.824826212710494	-0.839607635010152	0.107644183226257	-3.87372692012568	0.660831381539562	0.999549660190662	2.15589836537774
1468_at	0.798259984430471	0.0427508466548043	4.43078844158972	0.698318837853972	0.107644183226257	3.87605929854454	0.0999411465764997	0.999549660190662	0.392252738769054
1469_at	0.120109239747865	0.824452585594741	0.764884329700368	-0.0552397011680199	0.991631953157147	-0.351779612371583	0.175348940915885	0.999549660190662	0.789600645745578
146_at	-0.0792668772099816	0.89967714524898	-0.50669806419134	-0.0750461388432075	0.983919260083905	-0.479717816764194	-0.00422073836677406	0.999565899232131	-0.0190779159138261
1470_at	1.27897026777057	0.00948326830378024	6.32678541537554	1.09516505686312	0.0286090064342078	5.41754134853232	0.183805210907449	0.999549660190662	0.642932645418477
1471_at	0.0461463903538757	0.946749559651742	0.316500236419603	-0.0411107733918774	0.991631953157147	-0.281962888064313	0.0872571637457531	0.999549660190662	0.423177333612666
1472_g_at	0.708620574417976	0.300984374592121	2.34330016269944	0.758777096953314	0.360749518450437	2.50916013298612	-0.0501565225353371	0.999549660190662	-0.117280709717108
1473_s_at	1.09040559389038	0.0714081369991328	3.85560883012935	1.25653311993181	0.0639508628238111	4.44302580590586	-0.166127526041429	0.999549660190662	-0.415366526955665
1474_s_at	1.04239730827195	0.00732985466133166	6.68994268537279	1.26771078438819	0.00529259573613335	8.13596929106177	-0.225313476116249	0.999549660190662	-1.02249521865884
1475_s_at	0.804274749064486	0.0507929015873345	4.21660475530453	0.664688229195345	0.152186034354096	3.4847886885422	0.139586519869141	0.999549660190662	0.517472103388908
1476_s_at	1.10657616410885	0.00211195218914496	8.61832318936461	0.875970051448367	0.0103217334024554	6.82229859312584	0.23060611266048	0.999549660190662	1.26998117117827
1477_s_at	0.119230571915139	0.775950527471625	0.910887119253253	0.136981549288455	0.912176868282305	1.04649945746310	-0.017750977373316	0.999549660190662	-0.0958924039607472
1478_at	-0.0170382429375877	0.980517033066808	-0.145752754879906	-0.116774732052322	0.927199681449595	-0.998943315888568	0.0997364891147345	0.999549660190662	0.60329683133358
1479_g_at	-0.255679463097014	0.364296933095937	-2.12748707955029	-0.0415038134402579	0.991631953157147	-0.345349703791856	-0.214175649656756	0.999549660190662	-1.26016142340479
147_at	-0.320498871171925	0.524334338730499	-1.63224725168214	-0.403030569811007	0.526489933366411	-2.05256741626717	0.0825316986390812	0.999549660190662	0.297211238647518
1480_at	0.561320308667123	0.319000315620602	2.27933261893672	0.428065843204479	0.656707145183991	1.73823113898278	0.133254465462644	0.999549660190662	0.382616525785506
1481_at	0.109066260383202	0.805301185854748	0.83039580278603	0.00516393426563688	0.997028346266977	0.0393165523873436	0.103902326117566	0.999549660190662	0.559377502412882
1482_g_at	-0.00900278307200253	0.991787078455484	-0.078867200972247	-0.0127738631930638	0.997028346266977	-0.111903044600992	0.00377108012106131	0.999565899232131	0.023359869052104
1483_at	-0.161738070855666	0.613833986355058	-1.37994364701880	0.0244316189429519	0.992715800604486	0.208449730903474	-0.186169689798618	0.999549660190662	-1.12316372872065
1484_at	0.0227307251973219	0.976584001684268	0.168897894157822	-0.0127967524285895	0.997028346266977	-0.095084715445084	0.0355274776259114	0.999549660190662	0.186663893365536
1485_at	-0.299488161146777	0.303968263217443	-2.33418613840604	-0.154982315354866	0.857450971703752	-1.20791944100290	-0.144505845791911	0.999549660190662	-0.796390819158336
1486_at	0.139602379871574	0.74057217294828	1.02631706727919	0.0195651136744353	0.99661971442899	0.143837161700272	0.120037266197139	0.999549660190662	0.62400752549572
1487_at	-0.143067031612777	0.687425538068795	-1.17387845446502	-0.0579458116997031	0.984182583421857	-0.475450836674056	-0.0851212199130735	0.999549660190662	-0.493862904707953
1488_at	-0.74129651600431	0.088449333888971	-3.59970370121528	-0.511658525690004	0.369039499244852	-2.48459158908816	-0.229637990314306	0.999549660190662	-0.788503336268343
1489_s_at	-0.0875222672244131	0.948029129504942	-0.312771396204737	-0.0268640030986358	0.997028346266977	-0.0960017607320963	-0.0606582641257774	0.999549660190662	-0.153279279198040
148_at	0.0940001112594748	0.869049780661304	0.616894937032537	-0.0952210307407881	0.979688704309332	-0.624907470597179	0.189221142000263	0.999549660190662	0.878086903328753
1490_at	-0.0213857628687162	0.974897770096414	-0.184119097050791	0.0502013795830143	0.988724297266373	0.432204955056788	-0.0715871424517305	0.999549660190662	-0.43580691665364
1491_at	-0.107945187191972	0.839566945200653	-0.708653912149044	-0.158599307892573	0.915566698900552	-1.04119528555101	0.0506541207006013	0.999549660190662	0.235142260157619
1492_f_at	-0.157907855963108	0.805940368519357	-0.828001134006386	0.0322860299213978	0.995524804689699	0.169294106518216	-0.190193885884506	0.999549660190662	-0.705194227420015
1493_r_at	-0.108327531910422	0.954519821529146	-0.283917821781913	-0.0238368685617276	0.997028346266977	-0.0624745314583902	-0.0844906633486957	0.999549660190662	-0.156584052236026
1494_f_at	0.163334459296799	0.744179607157345	1.01585270003078	-0.0960180984763639	0.980778030819966	-0.597181054193796	0.259352557773163	0.999549660190662	1.14058710589500
1495_at	-0.423129168208266	0.184511090121345	-2.88612736009539	-0.845750364506161	0.0229255844975679	-5.76878988784445	0.422621196297895	0.999549660190662	2.03835022124372
1496_at	0.617087204470957	0.0747153206320882	3.79887996992865	-0.0159733378180329	0.997028346266977	-0.0983342267513908	0.63306054228899	0.999549660190662	2.75574658620894
1497_at	-0.312883168564763	0.355116226887707	-2.16312624329751	-0.118343774732999	0.95701051739464	-0.81817288552181	-0.194539393831764	0.999549660190662	-0.951025639662817
1498_at	-0.195690234973862	0.585243387299535	-1.45530989234625	-0.0560429652515477	0.989312071837598	-0.416780539600705	-0.139647269722314	0.999549660190662	-0.734351147787653
1499_at	0.0366522663151159	0.975990255618728	0.171315491616210	-0.126172447727942	0.98088789152591	-0.589739655526256	0.162824714043058	0.999549660190662	0.538147255401363
149_at	1.01610065224216	0.0438152537327312	4.40326394927672	0.91701429142058	0.100060213657185	3.97387400694382	0.0990863608215786	0.999549660190662	0.303624539996894
1500_at	-0.168531403662538	0.668667023279616	-1.22589429451503	0.158678833189089	0.876631922924191	1.15422688020990	-0.327210236851627	0.999549660190662	-1.68299982269369
1501_at	0.0639175476339728	0.908292260288096	0.4681952977968	-0.112717732728739	0.95701051739464	-0.825656089687994	0.176635280362712	0.999549660190662	0.914891089938121
1503_at	0.671937275004749	0.0641062637995037	3.96964090965285	0.505821937169626	0.239525079497982	2.98827216390729	0.166115337835122	0.999549660190662	0.693932494961228
1504_s_at	-0.596825732570449	0.0938934729373071	-3.54452759992909	-0.169176604883401	0.926877949929422	-1.00473406649023	-0.427649127687047	0.999549660190662	-1.79590523030836
1505_at	1.84915810233597	0.00132263172928863	9.63335699734406	2.39586092541694	0.000920470589798235	12.4814549828769	-0.546702823080976	0.999549660190662	-2.01390939905404
1506_at	0.207504715908771	0.703318835436276	1.13509312815491	0.0437327906636842	0.991631953157147	0.239227286666630	0.163771925245086	0.999549660190662	0.633472811549756
1507_s_at	0.176179902663125	0.692065447318044	1.15994450790259	-0.0411060634657021	0.991631953157147	-0.270636728921954	0.217285966128827	0.999549660190662	1.01157369359687
1508_at	0.0716237320586206	0.891133976352148	0.545111956829352	0.052666864185162	0.989312071837598	0.400835541110063	0.0189568678734586	0.999549660190662	0.102018831920399
1509_at	-0.014187639190685	0.985981006702725	-0.115518809205205	-0.485846360481242	0.101569735801405	-3.95586554360114	0.471658721290557	0.999549660190662	2.71553521799898
150_at	-0.128983992222615	0.773684280070576	-0.916590804735795	0.284063475880932	0.539682291314555	2.01862235357372	-0.413047468103547	0.999549660190662	-2.07550912846864
1510_g_at	-0.106543944606161	0.86706537438663	-0.623385853678105	-0.0129011406790553	0.997028346266977	-0.0754842391593713	-0.0936428039271053	0.999549660190662	-0.387424947049254
1511_at	-0.109283427386726	0.822632445966607	-0.770815785542728	-0.0204138310855502	0.99661971442899	-0.143986179976417	-0.0888695963011763	0.999549660190662	-0.443235464744427
1512_at	0.0260537486303294	0.991787078455484	0.0755744816928564	-0.246105144866331	0.971023930325707	-0.713880717478279	0.27215889349666	0.999549660190662	0.558229124776886
1513_at	-0.0609080345710975	0.932314313679732	-0.372870783893208	0.0304464336457375	0.993487298394427	0.186388965925126	-0.091354468216835	0.999549660190662	-0.395456361541236
1514_g_at	0.11613652794074	0.769605398186794	0.927317520572096	-0.00500072248911199	0.997028346266977	-0.0399293629824947	0.121137250429852	0.999549660190662	0.683946830443006
1515_at	2.13129428606745	0.00124766863329224	9.78220761272676	1.78083296866524	0.00529259573613335	8.17366139296287	0.350461317402212	0.999549660190662	1.13741393984703
1516_g_at	2.09790353402764	0.00475930487338304	7.34976848015352	2.20132873385815	0.0065076395177702	7.71210700594285	-0.103425199830504	0.999549660190662	-0.256212028670777
1517_at	0.0446641720707142	0.953938775072123	0.286105365536418	0.00787926597571875	0.997028346266977	0.050472227909488	0.0367849060949954	0.999549660190662	0.166617789488265
1518_at	-0.0133734716219571	0.98789749902169	-0.105912799560285	-0.00380687208304842	0.997878918368686	-0.0301489763676296	-0.0095665995389087	0.999549660190662	-0.0535731131481451
1519_at	-0.374698637388141	0.115893044543591	-3.33416655091590	0.000540956872073117	0.999505857735385	0.00481357584037845	-0.375239594260214	0.999549660190662	-2.36101548987649
151_s_at	1.07791946911929	0.0172406562063277	5.53474222234813	1.10156927420960	0.0241968852443483	5.65617576031972	-0.0236498050903045	0.999549660190662	-0.0858664781631841
1520_s_at	0.0456265682222723	0.944300146962935	0.324522743606854	0.0711928913207602	0.982525411749175	0.50636533311396	-0.0255663230984879	0.999549660190662	-0.128582128148996
1521_at	1.48114696214192	0.00307121697408858	7.9895251375146	1.11728752374209	0.0184894968699603	6.02681366868546	0.36385943839983	0.999549660190662	1.3878465891217
1522_at	-0.0708047728762828	0.930909575720666	-0.382420607716204	-0.218127472190595	0.866729559089632	-1.17811889066405	0.147322699314312	0.999549660190662	0.562643651650917
1523_g_at	0.0647297166019545	0.903063785862031	0.490023906186912	0.0584201561380961	0.986429402064538	0.442258588692397	0.00630956046385833	0.999565899232131	0.0337751799059003
1524_at	0.010786209042978	0.991623375289318	0.0811679391243205	-0.0747696428102023	0.982355439488488	-0.562653457927986	0.0855558518531803	0.999549660190662	0.455250475728683
1525_s_at	0.0155414551975648	0.992093552681824	0.0711446228414307	0.181498112442235	0.955910687304265	0.830849788001687	-0.165956657244671	0.999549660190662	-0.537192673987263
1526_i_at	-0.252453587993664	0.534396864718182	-1.60120930119736	0.0137445431972880	0.997028346266977	0.0871759858242099	-0.266198131190952	0.999549660190662	-1.19386868570855
1527_s_at	-0.27335264823663	0.465993889729287	-1.79311658632896	-0.302545059671485	0.553959730934917	-1.98461060504966	0.0291924114348552	0.999549660190662	0.135406719194070
1528_at	-0.187605058504198	0.557320824762219	-1.54561160235553	0.0410370063909467	0.991631953157147	0.338089354890001	-0.228642064895144	0.999549660190662	-1.33197772059590
1529_at	-0.0209135436536760	0.980517033066808	-0.143731784155214	-0.00858279670748985	0.997028346266977	-0.0589866884463732	-0.0123307469461862	0.999549660190662	-0.0599238318480244
152_f_at	-0.207541662671241	0.562004655278176	-1.52867302650212	-0.265800750850305	0.564398328461072	-1.95778733300653	0.0582590881790637	0.999549660190662	0.303429636033435
1530_g_at	0.152660870501283	0.740480682248314	1.02812181634114	-0.0946813825956951	0.978000972511352	-0.637648630774439	0.247342253096978	0.999549660190662	1.17787757905557
1531_at	-0.0702846195567304	0.904293973802737	-0.482767793497874	-0.191835744765304	0.821273596519353	-1.31767262593796	0.121551125208573	0.999549660190662	0.5903668686638
1532_g_at	-0.434049880224136	0.307823904137494	-2.31722589919423	-0.332024939667575	0.644035978470337	-1.77255385712539	-0.102024940556561	0.999549660190662	-0.385141294469599
1533_at	-0.235192168216789	0.499884406095795	-1.69946985192226	-0.0259460059495549	0.993487298394427	-0.187482666720518	-0.209246162267234	0.999549660190662	-1.06913639172331
1534_at	-0.0150991256941060	0.981888316431668	-0.135567240019648	0.0142461029110565	0.996892824317683	0.127908389652105	-0.0293452286051625	0.999549660190662	-0.186305404418292
1535_at	-0.51245617101017	0.0653063008221784	-3.95173221415693	-0.266230094949118	0.526436941421636	-2.05299516740059	-0.246226076061052	0.999549660190662	-1.34260984145153
1536_at	1.76931253817883	0.00196117127061342	8.81411795635423	2.66225839036303	0.00073163272977405	13.2624728399352	-0.892945852184202	0.999549660190662	-3.14546190330439
1537_at	-0.543877368507237	0.0470427867911021	-4.29906665019401	-0.157571332993673	0.847413464159892	-1.24551912236941	-0.386306035513564	0.999549660190662	-2.15918416360019
1538_s_at	-0.204373952877199	0.548017711223783	-1.56943074027327	0.120657220767394	0.944930691710535	0.926552276561722	-0.325031173644593	0.999549660190662	-1.76492651693048
1539_at	0.121562956762231	0.884348136344924	0.565199848500968	0.430747033754705	0.546672578432534	2.00273310805189	-0.309184076992474	0.999549660190662	-1.01648951600966
153_f_at	-0.268091799249712	0.509303633314853	-1.67707480474966	-0.269533960201493	0.677900336766233	-1.68609638542985	0.00144216095178162	0.999565899232131	0.0063792208759791
1540_f_at	-0.185091051496352	0.528717185224602	-1.61405293652485	-0.083926332808506	0.969417653130334	-0.731864359871557	-0.101164718687846	0.999549660190662	-0.623801524836852
1541_f_at	-0.0585834951198825	0.907035231156071	-0.472225346115337	-0.106582202210354	0.954846619126608	-0.859129644373804	0.0479987070904713	0.999549660190662	0.273582652968785
1542_at	-0.0365868782071725	0.968632790792636	-0.222252873104773	-0.122010126419969	0.968305951593637	-0.741170126381503	0.0854232482127966	0.999549660190662	0.366929908666673
1543_at	0.154045857693792	0.687710052710007	1.17229058480176	0.028292694226673	0.99214101278318	0.215307698351312	0.125753163467119	0.999549660190662	0.676689088488591
1544_at	2.05498674107476	0.00109397635266989	10.566844266207	1.49867526659016	0.0065076395177702	7.70626293160028	0.556311474484597	0.999549660190662	2.02273645983607
1545_g_at	-0.194222391819504	0.521877461293498	-1.64003671785051	-0.158383135755488	0.815660417455187	-1.33740582480675	-0.0358392560640155	0.999549660190662	-0.213992356667785
1546_at	-0.0841310859103004	0.85045373859699	-0.681319448398142	0.103019141101296	0.955910687304265	0.834280737377143	-0.187150227011596	0.999549660190662	-1.07169116892929
1547_at	0.146613844877562	0.710165307159368	1.11616514505670	-0.0549633408297225	0.989312071837598	-0.418433643434153	0.201577185707285	0.999549660190662	1.08512520974254
1548_s_at	0.0505834663662714	0.94812884903668	0.309932250487241	-0.137166108557543	0.955910687304265	-0.840436683559576	0.187749574923814	0.999549660190662	0.813433674130845
1549_s_at	-0.197757766264223	0.525356989663408	-1.62901485742313	-0.0200631857354114	0.995792376676197	-0.165268996852225	-0.177694580528811	0.999549660190662	-1.03502462394342
154_at	-0.112260102451375	0.780729939356828	-0.897232821602129	-0.160656891241474	0.835564028453092	-1.28404154896305	0.0483967887900993	0.999549660190662	0.273515074139048
1550_at	0.364726150923239	0.123846322941274	3.27016001088012	-0.087820006936532	0.963088715622865	-0.787400284054496	0.452546157859771	0.999549660190662	2.86912839962156
1551_g_at	0.226955195393774	0.512046742583698	1.66489800060535	-0.111572760086007	0.95701051739464	-0.81847549190015	0.338527955479782	0.999549660190662	1.75601023676956
1552_i_at	0.144619046157458	0.765071031468536	0.95015479861524	-0.127078317931113	0.955910687304265	-0.834911284442689	0.271697364088570	0.999549660190662	1.26223233219637
1553_r_at	-0.0452659388786962	0.984739179768843	-0.122706950327074	-0.350964367921343	0.939987672209628	-0.951394543621525	0.305698429042646	0.999549660190662	0.585970616703666
1554_f_at	-0.124826684046091	0.888725656607732	-0.55610382950806	0.116951830197172	0.982355439488488	0.521021295547749	-0.241778514243262	0.999549660190662	-0.76164248011337
1555_f_at	-0.170662389010308	0.753584840183882	-0.981442917424484	-0.076863974856658	0.986504254513126	-0.442028288515311	-0.0937984141536496	0.999549660190662	-0.381423741972901
1556_at	-0.274162885412495	0.553512052349524	-1.55349482568353	-0.215344246955408	0.855523070425587	-1.22020955857177	-0.0588186384570868	0.999549660190662	-0.235668272444296
1557_at	0.045499876457856	0.931614470514513	0.377554128513192	-0.0169113371121741	0.99661971442899	-0.140328845756179	0.0624112135700301	0.999549660190662	0.366198562966931
1558_g_at	-0.0648726570265907	0.930380736354213	-0.385730370857108	-0.132991792343790	0.961988101881938	-0.79076417913166	0.0681191353171995	0.999549660190662	0.286402152440747
1559_at	0.0322038826095898	0.988574639481385	0.103590047298737	0.034869520932574	0.997028346266977	0.112164591036423	-0.00266563832298417	0.999565899232131	-0.00606311802249888
155_s_at	0.458701859023037	0.396520112312465	2.01809013657348	0.0988061301724219	0.988120133190207	0.434704313513467	0.359895728850615	0.999549660190662	1.11962285272038
1560_g_at	-0.760552529117780	0.0371449585916702	-4.6151563140177	-0.528849035949325	0.197978460064043	-3.20914187249482	-0.231703493168455	0.999549660190662	-0.994202346047047
1561_at	-0.398140889454236	0.141506524906158	-3.15422080633433	-0.263077418992497	0.516032006674552	-2.08419755579576	-0.135063470461739	0.999549660190662	-0.756620696483098
1562_g_at	-0.917216711251723	0.0673802979992129	-3.91999526650962	-0.863998133099265	0.127039688793964	-3.69255002713613	-0.0532185781524586	0.999549660190662	-0.160828071109589
1563_s_at	0.189738306564585	0.577418981127751	1.48060790176564	0.0190731219514131	0.99661971442899	0.148835601961005	0.170665184613172	0.999549660190662	0.941705224188258
1564_at	-0.0600899100138808	0.909893532379246	-0.458889895101613	-0.075734055942343	0.98088789152591	-0.578359877373313	0.0156441459284622	0.999549660190662	0.0844780346125553
1565_s_at	0.117969373708293	0.825568773993705	0.755774585954858	0.00288960032047747	0.998981518195379	0.0185123173679302	0.115079773387816	0.999549660190662	0.521323149630794
1566_at	0.10866384279218	0.835990944699326	0.729286553692313	0.150735418825130	0.925121049277784	1.01164574424804	-0.0420715760329502	0.999549660190662	-0.199658098372297
1567_at	0.0791842763126187	0.882669839476667	0.571547971162021	-0.0613993395095829	0.986321327210683	-0.443177226105404	0.140583615822202	0.999549660190662	0.717519068028653
1568_s_at	0.00301828314334873	0.996510727249563	0.0222636020199963	0.485936080774557	0.139817367777516	3.58438456423886	-0.482917797631209	0.999549660190662	-2.51879988779171
1569_r_at	-0.00828711626419576	0.996349996586725	-0.0304864117019704	0.133051476521347	0.982636615672477	0.489466053265089	-0.141338592785543	0.999549660190662	-0.367661913872868
156_s_at	0.0537744711020203	0.917166948946635	0.428607598551766	0.110388775857283	0.954846619126608	0.879849994944564	-0.0566143047552625	0.999549660190662	-0.319076558448216
1570_f_at	-0.0330377181738726	0.957006597523962	-0.273709597735677	0.0344328282375663	0.991631953157147	0.285267751126325	-0.0674705464114389	0.999549660190662	-0.39525667391
1571_f_at	-0.150546208943431	0.809441466846081	-0.813467114902644	0.245387785797710	0.818710669509036	1.32593770076414	-0.39593399474114	0.999549660190662	-1.51278765286114
1572_s_at	0.0890411134635114	0.838209346998484	0.720576644890622	-0.0298259918189805	0.991631953157147	-0.241370668890651	0.118867105282492	0.999549660190662	0.680199468718922
1573_at	-0.315552332299639	0.259553729655680	-2.52319481313162	-0.279172602753761	0.453358449120771	-2.23229807272621	-0.0363797295458781	0.999549660190662	-0.205695057765731
1574_s_at	-0.0575142060713398	0.920754163786188	-0.417969115682465	0.0321788375577121	0.991631953157147	0.233851098648632	-0.089693043629052	0.999549660190662	-0.460906493667987
1575_at	-0.0337616622695007	0.960364317824395	-0.260302011994026	0.158939542619269	0.854345794105602	1.2254219711978	-0.192701204888770	0.999549660190662	-1.05056550348643
1576_g_at	-0.309706330646416	0.207657290639671	-2.75695265990232	-0.127421076615115	0.881759763614794	-1.13428057918106	-0.182285254031301	0.999549660190662	-1.14740243192009
1577_at	0.701304267652588	0.108365846392446	3.40217350689888	0.101256292624475	0.982636615672477	0.491215428257516	0.600047975028113	0.999549660190662	2.05835819715707
1578_g_at	0.425076149558134	0.0940361067970064	3.53979676465878	0.0173747941289015	0.99661971442899	0.144687581526347	0.407701355429232	0.999549660190662	2.40070472626166
1579_at	0.0140687761107419	0.992093552681824	0.0706362325784275	0.350155148265583	0.648639765253228	1.75805203641962	-0.336086372154841	0.999549660190662	-1.19318315757746
157_at	-0.236105739486659	0.578901214903213	-1.47079213086924	0.210588036045754	0.82440180750991	1.31183268540918	-0.446693775532413	0.999549660190662	-1.96761287708844
1580_f_at	-0.0164682416162476	0.98090915530843	-0.140936159602413	-0.07244283830667	0.979893644006652	-0.619969979768064	0.0559745966904224	0.999549660190662	0.338728062656829
1581_s_at	-0.376496886006434	0.308158807714072	-2.31622399365557	-0.103352938555384	0.978185112383355	-0.635831437109679	-0.27314394745105	0.999549660190662	-1.188216971789
1582_at	-0.190406055758237	0.56121752495609	-1.53179465227727	-0.0387452094094325	0.991631953157147	-0.311700719488089	-0.151660846348804	0.999549660190662	-0.862736693559791
1583_at	-0.0903579944620017	0.870754196141483	-0.608474838281856	0.10080842322711	0.974105647356132	0.678848500188434	-0.191166417689112	0.999549660190662	-0.910275062212047
1584_at	0.569276374264271	0.130633543567094	3.22475008666424	0.281419939723970	0.710328568014356	1.59414480565222	0.287856434540301	0.999549660190662	1.15301205164219
1585_at	-0.239592429843484	0.65635778357184	-1.25912223202644	-0.633019328298417	0.176620165174666	-3.32668569738895	0.393426898454933	0.999549660190662	1.46198814689139
1586_at	-0.102843103673224	0.822865949474838	-0.77009327309866	-0.136998465660296	0.921820967531909	-1.02584998956328	0.0341553619870725	0.999549660190662	0.180847308546138
1587_at	-0.446859436043809	0.0807130681353383	-3.71962142884246	-0.362151538826019	0.233492134702763	-3.01451981462348	-0.0847078972177897	0.999549660190662	-0.498582132839826
1588_at	-0.0761469615353763	0.883229490160889	-0.569483085990782	0.232802922436724	0.655065755273467	1.74107179096497	-0.3089498839721	0.999549660190662	-1.63380902179906
1589_s_at	0.126043143281622	0.817173192732444	0.785397082857272	0.226129999401879	0.786173219847653	1.40905595697444	-0.100086856120257	0.999549660190662	-0.440993419035414
158_at	-0.00585662783155438	0.994504415363197	-0.0436868061788927	0.0675474777985094	0.982525411749175	0.503862231873004	-0.0734041056300638	0.999549660190662	-0.387175637838667
1590_s_at	0.149977649976339	0.801061847916708	0.838530498269988	0.102567536396625	0.981775007937968	0.573458828129098	0.0474101135797138	0.999549660190662	0.187433975457068
1591_s_at	0.0800294299030186	0.836996981131705	0.727441531994557	0.030982846240212	0.991631953157147	0.281624012089601	0.0490465836628067	0.999549660190662	0.315240591496563
1592_at	2.29648360340833	0.000251110049871236	15.7884078193028	1.05763117669106	0.00826148463109798	7.27125258600792	1.23885242671727	0.185818692131221	6.02253822188133
1593_at	-0.23675792385567	0.567259666966927	-1.50783578801931	-0.0497188525472954	0.991631953157147	-0.316643531879289	-0.187039071308375	0.999549660190662	-0.842300122013513
1594_at	0.128770897324548	0.868018124988039	0.619158362773666	-0.058063476682678	0.991631953157147	-0.279181770933737	0.186834374007226	0.999549660190662	0.635222400356534
1595_at	-0.0555688204612093	0.909397308916177	-0.462086341035546	-0.076831133450888	0.978000972511352	-0.63889456424071	0.0212623129896787	0.999549660190662	0.125022293597917
1596_g_at	-0.157913608035143	0.656168516757596	-1.26167041065659	0.0768955550161792	0.980137574175802	0.61436660008008	-0.234809163051322	0.999549660190662	-1.32655849204884
1597_at	-0.112549489732244	0.824723678542357	-0.760041821287281	0.340775943893290	0.429076455573558	2.30124516480458	-0.453325433625535	0.999549660190662	-2.16465678702369
1598_g_at	-0.104459728250848	0.790058837142985	-0.870458614743016	0.040675888060278	0.991631953157147	0.338950500516011	-0.145135616311126	0.999549660190662	-0.855181386628481
1599_at	2.59497817653226	0.00124660050333611	9.8225831566542	0.849616992664002	0.196419087163756	3.21599373637155	1.74536118386826	0.498288614011325	4.67156417959716
159_at	0.103739543242320	0.80186426123543	0.837251793589682	-0.103146090635865	0.955910687304265	-0.832462209563802	0.206885633878185	0.999549660190662	1.18066609427196
160020_at	-0.0127401740866961	0.98858182363214	-0.103200210189163	-0.0969524715333083	0.963410867146766	-0.785351547985865	0.0842122974466122	0.999549660190662	0.482353836751523
160021_r_at	-0.00649010945049167	0.994504415363197	-0.0412458694970384	-0.079919327022906	0.982525411749175	-0.50790239483992	0.0734292175724143	0.999549660190662	0.329975993554903
160022_at	-0.116136080979417	0.83858889693647	-0.71866112908575	-0.05034421580305	0.991631953157147	-0.311534801818988	-0.0657918651763669	0.999549660190662	-0.287881786809901
160023_at	0.0864092533865408	0.898593971619155	0.510721290894145	0.0412798980743174	0.991631953157147	0.243984550337267	0.0451293553122234	0.999549660190662	0.188611358039365
160024_at	0.0655734952588958	0.908570092982382	0.465271423522102	0.228031036999331	0.699312200300184	1.61797575030907	-0.162457541740435	0.999549660190662	-0.815085046174137
160025_at	0.118735058580804	0.78678742136332	0.881752106113868	-0.095744096491421	0.971023930325707	-0.711016272180694	0.214479155072225	0.999549660190662	1.12625732115158
160026_at	-0.286006023345925	0.230219728852992	-2.64614600583111	0.00133366651786293	0.998981518195379	0.0123391678541163	-0.287339689863788	0.999549660190662	-1.87983289399672
160027_s_at	-0.295136755832393	0.511682530920412	-1.66706097806923	-0.284440350176924	0.703793731804444	-1.60664301886404	-0.0106964056554695	0.999565899232131	-0.0427219486594384
160028_s_at	0.226126315051030	0.536006535755177	1.59520786399033	0.866019249155525	0.0175938147144635	6.10933192940475	-0.639892934104496	0.999549660190662	-3.19196773777192
160029_at	0.0318066383270263	0.959990591768495	0.26397201961308	0.0585982282757991	0.982636615672477	0.486322776543394	-0.0267915899487727	0.999549660190662	-0.157225728027387
160030_at	-0.104847556263376	0.891133976352148	-0.542779812964595	-0.277889845116407	0.773759877938236	-1.43859335908748	0.173042288853031	0.999549660190662	0.633435833142259
160031_at	-0.61664115816527	0.0672815345725328	-3.92436685691534	-0.608783842080811	0.107644183226257	-3.87436210063553	-0.0078573160844586	0.999565899232131	-0.0353587022570378
160032_at	0.0328046726836897	0.959990591768495	0.265898256033515	0.0887524720880633	0.971023930325707	0.719383112717738	-0.0559477994043736	0.999549660190662	-0.320662217326824
160033_s_at	0.0700202292043635	0.87192964996652	0.605791990852316	0.0872657255382858	0.9671146790953	0.754994352456584	-0.0172454963339224	0.999549660190662	-0.105502001659425
160034_s_at	0.0230519116779702	0.979278456542664	0.157287342367467	0.319923765084710	0.470599992141224	2.18289743051795	-0.29687185340674	0.999549660190662	-1.43232262937109
160035_at	-0.0076517395461595	0.992894022308264	-0.0558303935044743	0.202464317114407	0.759105933117198	1.47726702234467	-0.210116056660566	0.999549660190662	-1.08406357896650
160036_at	0.054175151524464	0.966651794555343	0.228974884915642	0.0132873520443644	0.997028346266977	0.0561598780913064	0.0408877994800996	0.999549660190662	0.122198663216287
160037_at	-0.172933700398426	0.656168516757596	-1.26209314762816	-0.219237455385189	0.706579049371007	-1.60002411043995	0.0463037549867629	0.999549660190662	0.238953275377119
160038_s_at	-0.0152975006945706	0.991935858933382	-0.073792037728531	0.161690433378083	0.963410867146766	0.779961825032815	-0.176987934072654	0.999549660190662	-0.60369514582276
160039_at	-0.129647753764631	0.779717781299622	-0.900769462535874	-0.0590774711630084	0.989312071837598	-0.410459729553752	-0.0705702826016221	0.999549660190662	-0.346701337073424
160040_at	-0.188895780732217	0.765389564981276	-0.944518675287445	-0.0221982709850312	0.997028346266977	-0.110996028726424	-0.166697509747186	0.999549660190662	-0.589389515655856
160041_at	0.171111128683421	0.662377787926111	1.24531546563051	0.272976122438532	0.553011590655701	1.98667023960487	-0.101864993755111	0.999549660190662	-0.524216987942289
160042_s_at	0.0386881625904199	0.954519821529146	0.282170791687756	0.07664174821035	0.982355439488488	0.558983971345367	-0.0379535856199302	0.999549660190662	-0.195736476457707
160043_at	1.16437587211352	0.0258190311283716	5.08072022413869	1.94005369906126	0.00529259573613335	8.4653678428117	-0.775677826947741	0.999549660190662	-2.39330728309058
160044_g_at	-0.137804416106373	0.685388333309411	-1.17910489899234	-0.0323500933345606	0.991631953157147	-0.276799210151551	-0.105454322771813	0.999549660190662	-0.63802647128252
1600_at	-0.195141465832664	0.577490547933988	-1.47876449370351	-0.120205754074527	0.94981594353626	-0.910908403325683	-0.0749357117581377	0.999549660190662	-0.40153489224424
1601_s_at	0.121304732066861	0.78327058451228	0.891927816964354	0.177268620457044	0.82858719083898	1.30341834952808	-0.055963888390183	0.999549660190662	-0.290967745969875
1602_at	0.303906804298537	0.650074201975984	1.28187197152816	-0.0606333793858438	0.991631953157147	-0.255750211822818	0.364540183684380	0.999549660190662	1.08726307275034
1603_g_at	0.169814556183860	0.7686115494676	0.935269270435716	-0.269540633942548	0.754862050648067	-1.48451980634266	0.439355190126408	0.999549660190662	1.71104926523112
1604_at	0.00391538065368735	0.996441860688647	0.0242357070321617	0.0656758648446942	0.989312071837598	0.406525229663393	-0.0617604841910069	0.999549660190662	-0.270319513829112
1605_g_at	-0.186716142664764	0.597449065489477	-1.42413603487688	0.0737863627014406	0.982355439488488	0.562789143487631	-0.260502505366205	0.999549660190662	-1.40496826733184
1606_at	-0.424014620517562	0.533565456401095	-1.60355585322994	-0.176517057479114	0.975549284232935	-0.667559435497897	-0.247497563038449	0.999549660190662	-0.661849414144647
1607_at	-0.741049939837166	0.108759024015767	-3.39472512229978	-0.315439775328447	0.770628613234505	-1.44501911722087	-0.425610164508718	0.999549660190662	-1.37865033751143
1608_at	0.00851345769491907	0.992093552681824	0.0676055807825448	-0.107578777997285	0.954846619126608	-0.854285770483537	0.116092235692205	0.999549660190662	0.651875625997476
1609_g_at	0.0150068823419387	0.992093552681824	0.0684226998342793	0.0949490343204182	0.988724297266373	0.432912654796051	-0.0799421519784795	0.999549660190662	-0.257733318827848
160_at	0.420554223657734	0.294405139986461	2.36737000572395	0.225429896167794	0.839208932530819	1.26898255815742	0.19512432748994	0.999549660190662	0.776677212544475
1610_s_at	0.534459736425445	0.0556544509729607	4.12143325909927	0.984366433034895	0.00699075353574489	7.59084413614544	-0.449906696609450	0.999549660190662	-2.45324395788172
1611_s_at	0.0402938153969767	0.960195196545967	0.262658648939195	-0.0297343736858924	0.993487298394427	-0.193826033659141	0.0700281890828691	0.999549660190662	0.322783414573072
1612_s_at	-0.0568123788960531	0.91262073432267	-0.445671315381170	-0.11486047910096	0.950127606542163	-0.901036390324302	0.0580481002049069	0.999549660190662	0.321991732407809
1613_s_at	-0.212182558674426	0.703554884408592	-1.13434094647065	0.142084620868705	0.966730782764625	0.759593080232545	-0.354267179543131	0.999549660190662	-1.33921359340177
1614_s_at	-0.0327133918149478	0.963600007204795	-0.247850598738486	0.0956193323394174	0.971023930325707	0.72445281447306	-0.128332724154365	0.999549660190662	-0.68752233685271
1615_at	-0.543498430087576	0.127371003290781	-3.24779758960919	-0.221506913045141	0.818803829986594	-1.32366457462234	-0.321991517042436	0.999549660190662	-1.36056750280212
1616_at	-0.0121402609430152	0.990219836636592	-0.0877485946352494	0.069632158584807	0.982525411749175	0.503294293748358	-0.0817724195278222	0.999549660190662	-0.417930434348133
1617_at	-0.0511992406303996	0.967132117352344	-0.227269351946637	0.0594339963886323	0.991631953157147	0.263822776989062	-0.110633237019032	0.999549660190662	-0.347254574557772
1618_at	0.0360421613127579	0.954002120215431	0.285729040125122	-0.0536163466015349	0.988724297266373	-0.42505073756633	0.0896585079142929	0.999549660190662	0.502597200735893
1619_g_at	-0.117070650247953	0.794593624834004	-0.860121144150433	-0.159967016932129	0.8683505327978	-1.17528187755496	0.0428963666841762	0.999549660190662	0.222852291754069
161_at	-0.071410772429199	0.869049780661304	-0.616690999575777	0.0525486785461302	0.984206806937768	0.453801240297866	-0.123959450975329	0.999549660190662	-0.75695232202223
1620_at	-0.169969631942395	0.732530766421094	-1.04809646579703	0.0325803623671552	0.993292004856523	0.200902727511788	-0.202549994309551	0.999549660190662	-0.883175799285193
1621_at	0.103343764443725	0.79827104236639	0.851268124675878	-0.115603632377156	0.939531873034913	-0.952255686340993	0.218947396820881	0.999549660190662	1.27528391680143
1622_at	-0.093966768880911	0.810720827198625	-0.804246679657961	-0.0539307835539873	0.984206806937768	-0.46158502757093	-0.0400359853269237	0.999549660190662	-0.242298377843325
1623_s_at	0.121329354569539	0.739442666115788	1.02970384621530	0.0187486512759545	0.996037016460308	0.159116962244572	0.102580703293585	0.999549660190662	0.615597889267767
1624_at	0.355312363357196	0.467051582271048	1.78618020350919	0.202810899392142	0.923144784280343	1.01954463426863	0.152501463965055	0.999549660190662	0.542093209708804
1625_at	0.0471410615732575	0.930909575720666	0.380302052167405	0.0598932736547368	0.982636615672477	0.483178234043881	-0.0127522120814794	0.999549660190662	-0.0727444458274366
1626_at	-0.162234379317518	0.723386765208315	-1.07716576936293	0.0369328692186421	0.991631953157147	0.245218200075939	-0.199167248536161	0.999549660190662	-0.935066672122606
1627_at	-0.0984017109357538	0.809756108410984	-0.806509284348579	-0.0240756172331356	0.993487298394427	-0.197325926961005	-0.0743260937026182	0.999549660190662	-0.430757682994741
1628_at	-0.0880561561827182	0.824582667096656	-0.761035115579179	-0.0701659959765744	0.980174763187095	-0.606417417845914	-0.0178901602061439	0.999549660190662	-0.109331222558644
1629_s_at	-0.161255256454034	0.68544020360862	-1.17868242468970	-0.223297814681435	0.691889236755427	-1.63217755144404	0.0620425582274011	0.999549660190662	0.320669479363045
162_at	0.0113895151202534	0.991787078455484	0.0791941879541153	-0.320783395643913	0.453769139234053	-2.23048832711134	0.332172910764166	0.999549660190662	1.63319216879078
1630_s_at	0.235739194725676	0.426810782823063	1.91397267521642	0.342567270422064	0.286508177119761	2.78131261021013	-0.106828075696388	0.999549660190662	-0.613301949627953
1631_at	0.069412971848168	0.934368988038	0.363682191680131	0.124354573089942	0.978000972511352	0.651543111937668	-0.0549416012417741	0.999549660190662	-0.203548408752705
1632_at	-0.191109784807946	0.540634858759566	-1.58574342089086	0.0242099601504986	0.993292004856523	0.200883408807475	-0.215319744958444	0.999549660190662	-1.26333594672952
1633_g_at	0.496421230159915	0.070598319140107	3.86647057024239	0.45166871065117	0.148317845155931	3.51790711422537	0.0447525195087461	0.999549660190662	0.246471583423461
1634_s_at	-0.00647577024847479	0.992894022308264	-0.0553892866803798	0.100689374579705	0.954846619126608	0.8612276872511	-0.107165144828180	0.999549660190662	-0.648146078017643
1635_at	-0.0585706098180694	0.948737260207945	-0.304657983125902	-0.0699110804739789	0.991631953157147	-0.363646013615248	0.0113404706559095	0.999565899232131	0.0417108363678553
1636_g_at	-0.0284514008702974	0.973602037389625	-0.193224900389073	-0.099570376484074	0.974317262224595	-0.676222452649891	0.0711189756137767	0.999549660190662	0.341530844500128
1637_at	0.274334507673922	0.322369657884788	2.26817548426205	0.241118557654174	0.55169209434576	1.99354870048603	0.0332159500197484	0.999549660190662	0.194190461103475
1638_at	0.0352335772702617	0.95374991429531	0.287116236335602	-0.00630107257923562	0.997028346266977	-0.051347049717673	0.0415346498494973	0.999549660190662	0.239329684750953
1639_s_at	-0.0846492925757358	0.868018124988039	-0.619044124339412	-0.275495409604362	0.540607577177685	-2.01471045307879	0.190846117028626	0.999549660190662	0.98688512532535
163_at	-0.223087674019030	0.633140727724415	-1.33056077360691	0.0207520376483643	0.996892824317683	0.123771281352694	-0.243839711667395	0.999549660190662	-1.02836805815890
1640_at	0.269523231630569	0.672654311592027	1.2121169584431	0.0420726231435928	0.993487298394427	0.18921166717248	0.227450608486977	0.999549660190662	0.723303267969056
1641_s_at	0.315901512413076	0.601137981149169	1.41481775252485	-0.090178166425293	0.989312071837598	-0.403877999108192	0.406079678838369	0.999549660190662	1.28601209889489
1642_at	-0.0581116984892311	0.91812759757455	-0.425729926938780	-0.244763675624842	0.630901328043995	-1.79315395092679	0.186651977135611	0.999549660190662	0.96691480011932
1643_g_at	0.081244288482278	0.936357460416924	0.356317137150858	-0.345347000744836	0.744944315040711	-1.51460560400965	0.426591289227114	0.999549660190662	1.32294215735072
1644_at	0.320973159580433	0.316912705734868	2.28651650875353	0.0581441116023935	0.989312071837598	0.414201209968664	0.262829047978039	0.999549660190662	1.32392684429010
1645_at	-0.167429375382605	0.605668060114691	-1.40506010660601	0.0630748560857235	0.982355439488488	0.529321475478507	-0.230504231468329	0.999549660190662	-1.36781433409432
1646_at	-0.115638163605663	0.755789599696988	-0.975249820181158	-0.08548107671671	0.971023930325707	-0.720916020260812	-0.0301570868889529	0.999549660190662	-0.179841154608619
1647_at	0.00239285836271996	0.996510727249563	0.0196579530526007	0.135752817444292	0.891420212692165	1.11524466038380	-0.133359959081572	0.999549660190662	-0.774696790131734
1648_at	0.0157775029114777	0.985981006702725	0.115453483954802	0.0588452645691531	0.988724297266373	0.430606214866133	-0.0430677616576753	0.999549660190662	-0.222846633136861
1649_at	0.0299363952143086	0.963600007204795	0.247887843921012	0.137797038521797	0.880772452671339	1.14102618345787	-0.107860643307489	0.999549660190662	-0.631544176424205
164_at	0.0871603901772069	0.892898836574343	0.53623845966284	-0.142553511524367	0.954846619126608	-0.877034571368245	0.229713901701574	0.999549660190662	0.999334943910146
1650_g_at	0.0387954594222393	0.9413623894478	0.337201626207964	0.0341288018772286	0.991631953157147	0.296640062134019	0.00466665754501072	0.999565899232131	0.0286813570122189
1651_at	2.96828252091405	0.000302050655531189	14.7809652492816	0.810613285827655	0.0947044305715845	4.03655875881211	2.15766923508640	0.121137812154530	7.5974426892357
1652_at	0.0257685023606609	0.970756868949488	0.206501902551277	0.0417800767324685	0.991631953157147	0.334814387473461	-0.0160115743718077	0.999549660190662	-0.0907306281993729
1653_at	0.328785144853901	0.262999877039054	2.4987653989062	0.211828330183529	0.702218315122881	1.60989421284798	0.116956814670372	0.999549660190662	0.628526843263097
1654_at	0.191455807316363	0.567259666966927	1.50766946087039	-0.186625822932015	0.763335919458995	-1.46963446963751	0.378081630248379	0.999549660190662	2.10527179891550
1655_s_at	0.055830933041241	0.932314313679732	0.374702721464472	-0.00563529052392031	0.997193893435857	-0.0378205876300891	0.0614662235651613	0.999549660190662	0.291698029258278
1656_s_at	-0.297677585108267	0.696723678564378	-1.15117110287396	0.0736822519067619	0.991631953157147	0.284942109964021	-0.371359837015029	0.999549660190662	-1.01548539134934
1657_at	-0.0922497509349771	0.881125098717788	-0.576794097142201	-0.0309949604327384	0.993487298394427	-0.193796839965030	-0.0612547905022387	0.999549660190662	-0.270819957725826
1658_g_at	-0.0223526476296021	0.974752627268087	-0.186607075638073	-0.0116973036065309	0.997028346266977	-0.097652844308908	-0.0106553440230712	0.999549660190662	-0.0629001401880896
1659_s_at	0.363777822286934	0.591362222460979	1.44119156912168	0.373172429301230	0.758686172595364	1.47841051869672	-0.00939460701429518	0.999565899232131	-0.0263177716331478
165_g_at	-0.00331814632250893	0.996349996586725	-0.028518600940479	0.148636019904075	0.835782109920801	1.27748776727250	-0.151954166226584	0.999549660190662	-0.923485959236214
1660_at	0.395275297658386	0.4666795714483	1.78974292650285	0.293338012767455	0.818710669509036	1.32818730777020	0.101937284890931	0.999549660190662	0.32636910790061
1661_i_at	-0.00656249076116033	0.996441860688647	-0.0245865226880509	-0.0903437787679424	0.991631953157147	-0.33847504663146	0.083781288006782	0.999549660190662	0.221952703817020
1662_r_at	0.0924228081567495	0.876201139067691	0.596875608052324	-0.104677254354314	0.974317262224595	-0.676016029896147	0.197100062511064	0.999549660190662	0.900070308909015
1663_at	-0.216733615404262	0.669215906316959	-1.2228665271515	-0.0462733050359017	0.991631953157147	-0.261085829826296	-0.170460310368361	0.999549660190662	-0.680081653092979
1664_at	-0.0250049513655792	0.973602037389625	-0.192541237522477	0.0655794319234797	0.982525411749175	0.504969787541728	-0.0905843832890589	0.999549660190662	-0.493214775775279
1665_s_at	-0.132773385115197	0.896553670485659	-0.517529346324933	0.138630572938414	0.982355439488488	0.540359724437399	-0.271403958053611	0.999549660190662	-0.74804053567918
1666_at	-0.0771874930105518	0.892898836574343	-0.538083747533839	-0.124560555838449	0.954846619126608	-0.868327342504673	0.047373062827897	0.999549660190662	0.233517485447301
1667_s_at	0.0904593291374791	0.866436833293235	0.625151411317782	0.200600697457723	0.795031370359217	1.38632256421487	-0.110141368320244	0.999549660190662	-0.538229283857115
1668_s_at	-0.32840367747567	0.439855035248448	-1.86390354512789	-0.136492888834441	0.963410867146766	-0.774685537442285	-0.191910788641229	0.999549660190662	-0.770193439424993
1669_at	-0.125623657313390	0.704416720701662	-1.13115351466071	-0.0707242870645493	0.97805236165552	-0.636822932844277	-0.0548993702488412	0.999549660190662	-0.349544506550289
166_at	-0.0488184359844848	0.927958185111757	-0.393746991551203	0.0589080004105291	0.984182583421857	0.475124765310273	-0.107726436395014	0.999549660190662	-0.614385111258219
1670_at	0.478014729105151	0.0706675676658532	3.86404744454439	0.877217691498407	0.00902113136227787	7.09101743682446	-0.399202962393256	0.999549660190662	-2.28181236422674
1671_s_at	-0.245350466408304	0.56121752495609	-1.53215454914114	-0.267308396735985	0.683081518379362	-1.66927653359783	0.0219579303276811	0.999549660190662	0.096959885059081
1672_f_at	0.0171454695850839	0.990196988816662	0.0878946215971377	0.0518145894572948	0.991631953157147	0.265622572246258	-0.0346691198722109	0.999549660190662	-0.125672639110381
1673_at	0.0631323365791161	0.89967714524898	0.503706996113996	0.103958854794960	0.955910687304265	0.829445024620589	-0.0408265182158436	0.999549660190662	-0.230331568847349
1674_at	0.36588446721486	0.4278979766139	1.91118120691436	0.00489145600254304	0.998174765013454	0.0255503024155955	0.360993011212317	0.999549660190662	1.33334239938600
1675_at	-0.253483596068167	0.755320251366348	-0.977449746984485	-0.499698653620536	0.578641411282717	-1.92687152196835	0.246215057552368	0.999549660190662	0.67134257529726
1676_s_at	0.157750999289860	0.724867214037473	1.0696158410445	0.0532258118649942	0.991631953157147	0.360892620519277	0.104525187424866	0.999549660190662	0.501142995217754
1677_at	-0.0232076777045496	0.989007947308714	-0.0988135456203195	-0.0543276013549487	0.991631953157147	-0.231315816398009	0.0311199236503992	0.999549660190662	0.0936932541895205
1678_g_at	-0.252585487234019	0.765389564981276	-0.946063058341337	0.150991859256229	0.982355439488488	0.565542469271978	-0.403577346490248	0.999549660190662	-1.06886651905444
1679_at	0.0506881708016067	0.931728347402006	0.376790556560961	-0.0319720348057206	0.991631953157147	-0.237664145269414	0.0826602056073273	0.999549660190662	0.434485086396216
167_at	-0.0368401299112158	0.948737260207945	-0.30458746861399	0.160165200903574	0.818803829986594	1.32421664149503	-0.197005330814790	0.999549660190662	-1.15173843148261
1680_at	-0.570553144053507	0.0296734723347837	-4.89453768657338	-0.368897766294007	0.205918019235939	-3.16462022589332	-0.201655377759501	0.999549660190662	-1.22323636733988
1681_at	-0.145384180976412	0.858723111134527	-0.650863756768353	0.019529987263585	0.997028346266977	0.0874329022225421	-0.164914168239997	0.999549660190662	-0.522054574099834
1682_s_at	-0.0543668895590681	0.946400443220587	-0.317393919055085	-0.173083600221481	0.925121049277784	-1.0104621147909	0.118716710662413	0.999549660190662	0.49007322102952
1683_at	-0.00461268843527129	0.994837795511187	-0.0399168974946475	-0.176659260776313	0.738351982864232	-1.52875913967373	0.172046572341042	0.999549660190662	1.05277044556181
1684_s_at	-0.102166843942806	0.8515450986512	-0.678769084131991	0.186365054668173	0.848770455690425	1.23815939290578	-0.288531898610978	0.999549660190662	-1.35547312516301
1685_at	-0.42244077968682	0.407804332102542	-1.97864483415007	-0.161317260682759	0.967026483554848	-0.755584166722293	-0.261123519004061	0.999549660190662	-0.864834491740725
1686_g_at	0.0189024384198380	0.981778480243068	0.136204915514194	-0.172077081239000	0.848554944216392	-1.23993231939268	0.190979519658838	0.999549660190662	0.973075970645958
1687_s_at	-1.47453161128056	0.00440070338639659	-7.4730427659944	-1.27925276037798	0.012918896194139	-6.48335411305198	-0.195278850902586	0.999549660190662	-0.69981555775896
1688_s_at	0.246274585354344	0.545176566398056	1.57474672875198	-0.0327597424997643	0.992391425429566	-0.209474709954480	0.279034327854109	0.999549660190662	1.26163507844776
1689_at	-0.0155448759810453	0.98600785815968	-0.114434128173597	0.108637087888773	0.961297150111426	0.799735582003284	-0.124181963869818	0.999549660190662	-0.646415601221413
168_at	0.0855335402214639	0.876838660509285	0.592425615905666	0.0707397977556372	0.982636615672477	0.489960641707534	0.0147937424658267	0.999549660190662	0.0724536780896036
1690_at	0.0203277141663971	0.980517033066808	0.149581983282230	0.0522877376269086	0.991510204065894	0.384760599817119	-0.0319600234605115	0.999549660190662	-0.166296394541890
1691_at	-0.0792641341648981	0.882563459336373	-0.571764305320305	0.124494221523430	0.951865844099493	0.898027245685334	-0.203758355688328	0.999549660190662	-1.03929957264678
1692_s_at	0.07440842082526	0.921245531956506	0.416454744822949	0.0548684407549835	0.991631953157147	0.307091888794563	0.0195399800702765	0.999549660190662	0.0773312171076001
1693_s_at	0.039870152480999	0.977723833315844	0.164812512861948	-0.125141213110503	0.982355439488488	-0.517300198567431	0.165011365591502	0.999549660190662	0.482326523785256
1694_s_at	-0.232105094915809	0.772361146093381	-0.92191951876865	0.304709020654444	0.857450971703752	1.21030171176599	-0.536814115570253	0.999549660190662	-1.50770809110097
1695_at	0.59815728521218	0.144347510703486	3.12848156095562	0.134816309141145	0.971023930325707	0.705116108574277	0.463340976071034	0.999549660190662	1.71357814467205
1696_at	0.0327125717441445	0.951710046479746	0.294898274865103	0.009057832150412	0.997028346266977	0.0816548174831988	0.0236547395937325	0.999549660190662	0.150785894758409
1697_s_at	0.0776031321589556	0.890701470547618	0.545918651015841	-0.110717635079451	0.963410867146766	-0.778870907715836	0.188320767238406	0.999549660190662	0.936767680624303
1698_g_at	-0.169224314281733	0.676128002792689	-1.20308689682157	0.0339622916888649	0.991631953157147	0.241452230374416	-0.203186605970598	0.999549660190662	-1.02144341252958
1699_at	-0.158072109644484	0.65143872973529	-1.27842438506417	-0.0353682640156636	0.991631953157147	-0.286044459561559	-0.122703845628821	0.999549660190662	-0.701718574836299
169_at	0.139840060557440	0.852179725237311	0.676032692489475	0.116307306630903	0.982355439488488	0.562267645941066	0.0235327539265375	0.999549660190662	0.0804440358763827
1700_at	-0.962030082417044	0.00918957280517762	-6.3700062879005	-0.464138590246339	0.222862153432750	-3.07325705543246	-0.497891492170705	0.999549660190662	-2.3311537381497
1701_at	-0.289443938579792	0.555424184881526	-1.55009475406527	-0.302030147873277	0.699547096839433	-1.61749923002399	0.0125862092934854	0.999565899232131	0.0476621620327375
1702_at	-0.0792463571627451	0.89871411775948	-0.510444207410074	-0.12764820256805	0.95701051739464	-0.82221174474125	0.048401845405305	0.999549660190662	0.220452939800705
1703_g_at	-0.0109800595124714	0.992093552681824	-0.0723770553165629	0.0271343196863025	0.994513552285083	0.178860793484970	-0.0381143791987739	0.999549660190662	-0.177651986578284
1704_at	-0.372729310849802	0.335132876048942	-2.22723469283635	-0.142557201163351	0.955856541613573	-0.851846997009073	-0.230172109686452	0.999549660190662	-0.972545966480007
1705_s_at	-0.0380149203083304	0.973672808606916	-0.191484560814137	0.0839749801574277	0.988724297266373	0.422989501606221	-0.121989900465758	0.999549660190662	-0.434498776400681
1706_at	-0.0154819869170861	0.987827192497647	-0.107703703632809	-0.187569576574134	0.827786693454747	-1.30486727537386	0.172087589657048	0.999549660190662	0.846522479767607
1707_g_at	-0.074292593336164	0.879709304156843	-0.582193108860975	-0.00724551294038811	0.997028346266977	-0.0567793842512644	-0.0670470803957759	0.999549660190662	-0.371523607600008
1708_at	-0.142819836492804	0.788742436076509	-0.874079574893824	-0.119999060875582	0.968647925946062	-0.734412884747081	-0.0228207756172223	0.999549660190662	-0.0987592637086425
1709_g_at	-0.173746390162685	0.594178343044508	-1.43346057999763	-0.0924645109370852	0.96661647544508	-0.762860346928446	-0.0812818792255996	0.999549660190662	-0.474185972268496
170_at	-0.0680711668814187	0.86594827976891	-0.626761530429687	0.0974978308919203	0.951865844099493	0.89770592312375	-0.165568997773339	0.999549660190662	-1.07796127410582
1710_s_at	-0.0135921028333463	0.991623375289318	-0.0805458159754167	-0.0876405523207975	0.982355439488488	-0.519351559193355	0.0740484494874512	0.999549660190662	0.310282516653007
1711_at	0.0838272956887085	0.887839060053893	0.558192469879936	-0.0842017135702804	0.982355439488488	-0.560685658290283	0.168029009258989	0.999549660190662	0.791166311750473
1712_s_at	-0.186077304477235	0.591073133434922	-1.44211707396015	-0.0126478807376369	0.997028346266977	-0.0980222967674667	-0.173429423739599	0.999549660190662	-0.950418531510367
1713_s_at	-0.0897901647392079	0.838661327172443	-0.713721973413049	-0.00230406500675162	0.998981518195379	-0.0183144983447463	-0.0874860997324562	0.999549660190662	-0.491727341308612
1714_at	0.108773520909170	0.794012017640745	0.861470376328144	-0.362905496977061	0.261206426468472	-2.87415845730911	0.471679017886231	0.999549660190662	2.64148848026089
1715_at	0.0319350932539777	0.969843008766055	0.215248679119713	0.0219233146693156	0.99661971442899	0.147767363225352	0.0100117785846621	0.999565899232131	0.047716496072294
1716_at	0.049387653683163	0.937117507898682	0.351960995063173	-0.0193069265981096	0.99661971442899	-0.137590765916440	0.0686945802812726	0.999549660190662	0.346165369930501
1717_s_at	-0.12153542375591	0.806694920046883	-0.826086242566049	0.131465586994827	0.9534718963164	0.893582376488121	-0.253001010750737	0.999549660190662	-1.21598934192691
1718_at	0.170534911952869	0.843381245963606	0.69861042681684	-0.0129498584765049	0.997028346266977	-0.0530501705128218	0.183484770429374	0.999549660190662	0.531504305522534
1719_at	-0.0259578189498049	0.967370510922245	-0.225412506492266	-0.0844179437935635	0.969393411863686	-0.733068534772774	0.0584601248437586	0.999549660190662	0.358967020107377
171_at	0.863006665132433	0.086023555760448	3.62870114106108	0.349384567430606	0.763464048330815	1.46906417960285	0.513622097701827	0.999549660190662	1.52709394034822
1720_at	0.276377738900803	0.535565331554518	1.59708243096530	0.0835588827049012	0.982636615672477	0.482855182366862	0.192818856195902	0.999549660190662	0.787877643266786
1721_g_at	0.723249583267946	0.0706675676658532	3.86358507443417	0.908703250950652	0.044185256404058	4.85427492622843	-0.185453667682706	0.999549660190662	-0.700523512256415
1722_at	-0.280802558386057	0.591813278295388	-1.43989568645181	-0.159443216950169	0.95701051739464	-0.817590842619436	-0.121359341435888	0.999549660190662	-0.44003597503911
1723_g_at	-0.622690981422645	0.177916983495468	-2.92114685333423	-0.476295153108499	0.452329991233086	-2.23437969919286	-0.146395828314146	0.999549660190662	-0.48561771178955
1724_at	-0.0472392193104181	0.933067847380903	-0.370843422804038	0.0735526896161165	0.98088789152591	0.577412827135104	-0.120791908926535	0.999549660190662	-0.670518424634493
1725_s_at	0.356515611959392	0.594725520181138	1.43164888978305	-0.0307900756773778	0.996892824317683	-0.123642769576315	0.38730568763677	0.999549660190662	1.09975727905588
1726_at	0.397497325118652	0.141977322328233	3.1515052684026	0.412461357500872	0.185947558387535	3.27014563126551	-0.0149640323822204	0.999549660190662	-0.0838914051027996
1727_at	0.0243407073172559	0.975064723388479	0.18355950859189	-0.076416343021048	0.981775007937968	-0.576275216266569	0.100757050338304	0.999549660190662	0.537284286528431
1728_at	-0.00505802165042546	0.99635242445864	-0.02750835982819	-0.0521510643373126	0.991631953157147	-0.283626750212351	0.0470930426868872	0.999549660190662	0.181103050627223
1729_at	-0.188799465433728	0.650081926426308	-1.28156147647757	-0.154612070923587	0.910467023559272	-1.04949912564047	-0.0341873945101412	0.999549660190662	-0.164092861935000
172_at	0.00300307520115073	0.996510727249563	0.0223266045424424	-0.180580952190515	0.814024611035085	-1.34254363857103	0.183584027391666	0.999549660190662	0.965109004345269
1730_s_at	-0.178319164747835	0.747603985085726	-1.0029751629756	0.0266452344928192	0.99661971442899	0.149868963584201	-0.204964399240653	0.999549660190662	-0.815183899541514
1731_at	0.0327694025621161	0.955887525708269	0.276190516649914	-0.120580130341219	0.923788960622578	-1.01628610511063	0.153349532903335	0.999549660190662	0.91391898377196
1732_at	0.00352485653397405	0.996441860688647	0.0252722190954675	0.0142862017033512	0.997028346266977	0.102428004093000	-0.0107613451693771	0.999549660190662	-0.0545573787795264
1733_at	0.142937965030783	0.70091596511069	1.14337268426580	0.00322216475291981	0.998174765013454	0.0257743641579	0.139715800277863	0.999549660190662	0.790261350790991
1734_at	-0.110073290900545	0.867349516032039	-0.622769622683518	-0.0906791053412492	0.982355439488488	-0.513041735707468	-0.0193941855592961	0.999549660190662	-0.0775893329660362
1735_g_at	-0.155246855962901	0.674659567127343	-1.20814233688776	-0.417392740765255	0.189972186637562	-3.24818069970207	0.262145884802354	0.999549660190662	1.44252496022670
1736_at	-0.294836071766533	0.558001498810102	-1.54295769039486	0.29625519718064	0.729353926794721	1.55038436128425	-0.591091268947173	0.999549660190662	-2.18732314127181
1737_s_at	1.43498874346459	0.00861388530587386	6.45545169385158	1.45702574135808	0.0124396047936097	6.55458750660747	-0.0220369978934869	0.999549660190662	-0.0700996054581289
1738_at	0.259584648522381	0.313956132326899	2.29657225562946	0.923198232205489	0.00529259573613335	8.1676303225092	-0.663613583683109	0.678632113276027	-4.15146497183065
1739_at	0.0755101836374958	0.878979398963034	0.585301344344665	-0.00646302553894706	0.997028346266977	-0.0500967863439442	0.0819732091764429	0.999549660190662	0.449294326963172
173_at	0.00639180346832013	0.994313648093183	0.0461898681204047	-0.101202721967587	0.969417653130334	-0.731333559343207	0.107594525435907	0.999549660190662	0.549792088090926
1740_g_at	0.126299663911984	0.755840262782672	0.975070894681395	0.147361732090199	0.881759763614794	1.1376763128295	-0.0210620681782157	0.999549660190662	-0.114979393830199
1741_s_at	0.0492947901785499	0.94812884903668	0.311956609252419	-0.0469472243490099	0.991631953157147	-0.297100299416683	0.0962420145275598	0.999549660190662	0.430668270248437
1742_at	-0.292099410630051	0.370564064358738	-2.10646113601447	-0.13668415109764	0.92990244866795	-0.985691315074114	-0.155415259532411	0.999549660190662	-0.792503940536161
1743_s_at	0.0250945950759016	0.972988251104845	0.196693216699746	-0.0257726744457312	0.993292004856523	-0.202008050911102	0.0508672695216328	0.999549660190662	0.281924369995303
1744_at	-0.0425259746675994	0.970756868949488	-0.207030233275419	0.120187403616413	0.98088789152591	0.585111250287952	-0.162713378284012	0.999549660190662	-0.560128614686832
1745_at	0.40373385504402	0.292320355494953	2.37482034353603	1.10199682643976	0.012918896194139	6.48210312126522	-0.69826297139574	0.999549660190662	-2.90428750438303
1746_s_at	0.139067184975957	0.748722995891081	0.998042265313957	0.0890920247365123	0.978000972511352	0.639385964451704	0.0499751602394447	0.999549660190662	0.253608302454981
1747_at	-0.0606194494082679	0.897335269123056	-0.51474222955723	0.0469726748760451	0.989814826826308	0.39886240521783	-0.107592124284313	0.999549660190662	-0.646016032572904
1748_s_at	-0.210429264398618	0.551905280669183	-1.55816247358961	-0.0971362388688748	0.971023930325707	-0.719263276729449	-0.113293025529744	0.999549660190662	-0.593191310831776
1749_at	0.0156550857732665	0.984964986464406	0.121976446338241	0.0341638709866920	0.991631953157147	0.266187463707863	-0.0185087852134256	0.999549660190662	-0.101972588303870
174_s_at	-0.45488712294336	0.191440842131063	-2.8386070926142	-0.374613447195037	0.417343996439376	-2.33767968922895	-0.0802736757483231	0.999549660190662	-0.354209163815876
1750_at	0.354538077914656	0.265172211462149	2.49020952546788	0.355295981020117	0.364409633875793	2.49553289593263	-0.000757903105460755	0.999565899232131	-0.0037641913543928
1751_g_at	0.431271935841561	0.088449333888971	3.59775341603874	0.299882972302512	0.362311985244541	2.50168141803128	0.131388963539049	0.999549660190662	0.775039942459757
1752_at	0.370172072351734	0.487674538531083	1.73077189557438	0.0891087787368097	0.989312071837598	0.416635887485539	0.281063293614924	0.999549660190662	0.929234482721036
1753_s_at	0.247621380164606	0.517409292774061	1.65238809006427	0.111162735612472	0.968305951593637	0.74179370239722	0.136458644552134	0.999549660190662	0.643887466429782
1754_at	0.180523731444581	0.687425538068795	1.17400735034459	0.0669356448058558	0.988027684565264	0.435305310682953	0.113588086638726	0.999549660190662	0.522341221521078
1755_i_at	-0.153431068250508	0.648538953266808	-1.28560572021077	-0.0488671800268472	0.989312071837598	-0.409460267007404	-0.104563888223661	0.999549660190662	-0.619528391265859
1756_f_at	0.0104486235452494	0.990196988816662	0.0879646619220242	-0.130717416847994	0.896364824746777	-1.10048116199784	0.141166040393244	0.999549660190662	0.84035810116657
1757_i_at	-0.149402869793005	0.757582309319794	-0.970807144771167	-0.0275583885050876	0.994502698862329	-0.179072065323683	-0.121844481287917	0.999549660190662	-0.559841243580586
1758_r_at	-0.0662030763454382	0.898593971619155	-0.5107848030055	-0.164199661859254	0.840574724590779	-1.26687000916277	0.0979965855138163	0.999549660190662	0.534632976428636
1759_f_at	0.0403528814987038	0.953569725249978	0.287991166444799	0.0180726525175352	0.996892824317683	0.128981229740525	0.0222802289811685	0.999549660190662	0.112437004519636
175_s_at	-0.184711930352359	0.656168516757596	-1.26012449326432	-0.0488631853597461	0.991631953157147	-0.333349863072038	-0.135848744992613	0.999549660190662	-0.655328625640618
1760_s_at	0.268688010595533	0.393715525835295	2.02547347043137	-0.0238563306116246	0.99437532401827	-0.179838187229068	0.292544341207158	0.999549660190662	1.55939082776144
1761_at	0.170667342824355	0.739442666115788	1.02972291438431	0.195363469567249	0.866708240697472	1.17872721235284	-0.024696126742894	0.999549660190662	-0.105361949519487
1762_at	0.117178424192946	0.739442666115788	1.02986431630530	-0.113557719562290	0.927199681449595	-0.998042464077167	0.230736143755236	0.999549660190662	1.43394663602262
1763_at	-0.0116389228732148	0.991918867148694	-0.0743867432643676	-0.170782112704251	0.898598449087149	-1.09150351027015	0.159143189831036	0.999549660190662	0.719210163208324
1764_s_at	0.0663035584512475	0.942230964230757	0.332245149585420	0.122722121193258	0.980137574175802	0.614956881134437	-0.0564185627420102	0.999549660190662	-0.199907382499300
1765_at	-0.256111619690077	0.401185168519532	-2.00184655274367	-0.170937067041207	0.816378414936084	-1.33609626461556	-0.0851745526488701	0.999549660190662	-0.470756543312281
1766_g_at	0.0246894043130599	0.968632790792636	0.222392770938059	-0.12886528512899	0.874350738912411	-1.16076951368161	0.153554689442050	0.999549660190662	0.978043430936043
1767_s_at	-0.509456103421578	0.0842924639724633	-3.65432855035286	-0.8652705771456	0.016092817895582	-6.20658571485775	0.355814473724022	0.999549660190662	1.80471834835336
1768_s_at	0.0749718306885239	0.876787156040362	0.595830952461732	0.287863769582694	0.43326896752239	2.2877678513983	-0.212891938894170	0.999549660190662	-1.19638005457778
1769_at	-0.0711803604185413	0.923913968850835	-0.404849593495941	0.0987879927650077	0.982355439488488	0.561872382747524	-0.169968353183549	0.999549660190662	-0.683575664923815
176_at	0.0271096009902614	0.9681153143837	0.223345771857882	-0.163966113243691	0.811557439802204	-1.35085492900115	0.191075714233953	0.999549660190662	1.11312799052604
1770_at	0.182501727760989	0.605673878018389	1.40479111101892	-0.0104260766656568	0.997028346266977	-0.0802538145934592	0.192927804426646	0.999549660190662	1.05008533726719
1771_s_at	0.0586140727112463	0.932314313679732	0.372755725034728	0.0581367358805114	0.991631953157147	0.369720105290253	0.00047733683073492	0.999565899232131	0.00214650730642231
1772_s_at	-0.245476436705862	0.407804332102542	-1.97913938915352	-0.159224405576428	0.835690643818072	-1.28373744144111	-0.0862520311294332	0.999549660190662	-0.491723432877773
1773_at	0.0398780139021389	0.941716980120655	0.335200725855723	0.189955173506595	0.708498201139588	1.59669717242476	-0.150077159604456	0.999549660190662	-0.892012691811702
1774_at	0.194097551461655	0.646002494212048	1.29312318172072	0.206422057353272	0.800826726519311	1.37523191597156	-0.0123245058916170	0.999549660190662	-0.0580596427834125
1775_at	1.43398310088207	0.00330844915988043	7.86923851669744	1.79319122766757	0.00326547252170918	9.84045730238074	-0.359208126785493	0.999549660190662	-1.39386217055898
1776_at	0.0606161915623291	0.913745061688585	0.441820657427245	0.0190366217378539	0.99661971442899	0.138754555748755	0.0415795698244752	0.999549660190662	0.214300095644632
1777_at	0.0170810121469884	0.986182157548245	0.112082664921114	-0.0210231857680085	0.99661971442899	-0.137950530433027	0.038104197914997	0.999549660190662	0.176800167956654
1778_g_at	-0.0337449240567276	0.948978284102583	-0.303014638350190	0.0186455095985902	0.995792376676197	0.167428509792287	-0.0523904336553178	0.999549660190662	-0.332653540214293
1779_s_at	-0.0980234858269373	0.829502691883086	-0.745223432857895	0.345289297107472	0.329380127692529	2.6250614651046	-0.443312782934409	0.999549660190662	-2.38315130587989
177_at	-0.272161693122707	0.281833178982450	-2.42044812280564	-0.0555323983630425	0.982636615672477	-0.493872917347408	-0.216629294759665	0.999549660190662	-1.36229439224538
1780_at	-0.0493363940816183	0.935033995051636	-0.362245810856174	-0.138571586448892	0.923788960622578	-1.01744315994726	0.0892351923672736	0.999549660190662	0.46329448855776
1781_at	0.000884615834782387	0.99847656215584	0.00513084755967659	-0.0758810122407745	0.986591654432046	-0.440116365967089	0.0767656280755569	0.999549660190662	0.314837323989191
1782_s_at	1.143932852412	0.00171238391700901	9.08462413068987	0.686738818567187	0.0278800551821637	5.45378518457827	0.457194033844813	0.999549660190662	2.56739084019173
1783_at	-0.172764465664987	0.687710052710007	-1.17236883003955	-0.0763777295328731	0.982355439488488	-0.51829448300536	-0.0963867361321142	0.999549660190662	-0.462500406188041
1784_s_at	-0.167929594351550	0.720385744621157	-1.08559065638166	-0.365732833706694	0.408203291686937	-2.36430123312751	0.197803239355144	0.999549660190662	0.904184919991956
1785_at	-0.198537713653942	0.851031371063455	-0.679956118412586	-0.557565696166682	0.586965695877765	-1.90956266972192	0.35902798251274	0.999549660190662	0.869463130622237
1786_at	-0.312218733607939	0.329486222699387	-2.24516626602222	0.0336562710258512	0.991631953157147	0.242022390758364	-0.345875004633790	0.999549660190662	-1.75870796529981
1787_at	-0.171406908519254	0.705671614755997	-1.12608226955845	-0.068351161979793	0.984988648487073	-0.449042761893794	-0.103055746539461	0.999549660190662	-0.47873922700088
1788_s_at	-0.543827821932544	0.0444747872937422	-4.37483033775999	-0.226223644716613	0.620872385493391	-1.81985919828066	-0.317604177215931	0.999549660190662	-1.80663741846176
1789_at	0.481011348076779	0.587797100063543	1.44829818018813	0.0773367825495068	0.991631953157147	0.232856712998333	0.403674565527272	0.999549660190662	0.859446903585232
178_f_at	0.0595860919736024	0.928013702005852	0.393584418811213	-0.30828360018089	0.534065715589429	-2.03630776222038	0.367869692154493	0.999549660190662	1.71819323875961
1790_s_at	-0.118381360724989	0.821522859399404	-0.775927935676305	-0.0120567220465038	0.997028346266977	-0.0790255103613783	-0.106324638678485	0.999549660190662	-0.492784430765536
1791_s_at	-0.205733198184318	0.571773453655328	-1.49493807122918	-0.0843376349175093	0.980137574175802	-0.61283031804452	-0.121395563266809	0.999549660190662	-0.623744374014102
1792_g_at	0.756159484435646	0.0208323595842073	5.32037326564176	0.767228179462226	0.0288121649566516	5.39825311812937	-0.0110686950265801	0.999549660190662	-0.0550693718118004
1793_at	-0.535373345693541	0.154321365519298	-3.06100688982016	-0.252747689708071	0.770628613234505	-1.44508953575248	-0.28262565598547	0.999549660190662	-1.14262611889827
1794_at	0.0152882829209897	0.98090915530843	0.139895089019708	0.358911213541152	0.184613388114772	3.28420898723534	-0.343622930620162	0.999549660190662	-2.22336567960738
1795_g_at	0.164988119208438	0.580965375046053	1.46729858154151	0.446273954008268	0.100310662624869	3.96887450343009	-0.281285834799830	0.999549660190662	-1.76888129802040
1796_s_at	-0.215994488752219	0.551905280669183	-1.55678037449196	-0.230800558326045	0.685974070093311	-1.66349512758150	0.0148060695738259	0.999549660190662	0.0754587255622623
1797_at	0.141122008911807	0.686555367910939	1.1758233542753	-0.102611025131589	0.954846619126608	-0.8549512629972	0.243733034043396	0.999549660190662	1.4359745029349
1798_at	0.761510623810487	0.0615651617928697	4.00810813082548	0.666908385358322	0.148963168726375	3.51018204906306	0.0946022384521648	0.999549660190662	0.352086908943855
1799_at	-0.0571514703570664	0.903889232045269	-0.485492786308978	-0.281761334552213	0.399207309610607	-2.39351839123727	0.224609864195147	0.999549660190662	1.34917784392236
179_at	-0.301030115733672	0.370938884373102	-2.10260795423134	-0.0158226249620625	0.997028346266977	-0.110516441256946	-0.28520749077161	0.999549660190662	-1.40862141756836
1800_g_at	-0.246729679819895	0.495104264915289	-1.71147354421768	-0.113095654240245	0.963410867146766	-0.784503187210648	-0.133634025579649	0.999549660190662	-0.655467025398587
1801_at	1.85558783036994	0.00475930487338304	7.3499629600499	1.89247856844625	0.00733066382252037	7.49608676728339	-0.0368907380763090	0.999549660190662	-0.103325134987592
1802_s_at	-0.84963816616505	0.05487193305518	-4.1407904686661	-0.586670195973268	0.264658336996590	-2.85919165649236	-0.262967970191783	0.999549660190662	-0.906227210848678
1803_at	1.59202671562465	0.000602679183679996	12.1917885941258	1.07971519952065	0.00529259573613335	8.26849155559259	0.512311516103996	0.999549660190662	2.77418994055597
1804_at	-0.0465880795275684	0.953180251907735	-0.29059752493202	0.0381014461150002	0.991631953157147	0.237661351350571	-0.0846895256425686	0.999549660190662	-0.373535433641406
1805_g_at	0.351473824906703	0.301719992243874	2.33944687560557	0.298832202588728	0.553011590655701	1.98905868128900	0.0526416223179753	0.999549660190662	0.247761868248952
1806_at	0.0776376801152558	0.861158335960985	0.644259425227507	0.0539214405521546	0.985135322474446	0.44745536247346	0.0237162395631012	0.999549660190662	0.139161487338450
1807_g_at	0.00429478443911879	0.995081798103707	0.0365007618796782	-0.0424544728712819	0.991631953157147	-0.360814524446743	0.0467492573104007	0.999549660190662	0.280944333230487
1808_s_at	-0.130765304722252	0.908292260288096	-0.468125811374518	0.00483595470146891	0.998981518195379	0.0173122008410716	-0.135601259423721	0.999549660190662	-0.343256510283362
1809_at	0.318810465006431	0.415928401827047	1.94504591169041	0.388723766052304	0.405706687935706	2.37158329141323	-0.0699133010458732	0.999549660190662	-0.301607473631547
180_at	0.0737282311655623	0.907026827923203	0.473709753638875	-0.0543219302610218	0.991631953157147	-0.349022725682267	0.128050161426584	0.999549660190662	0.5817597152304
1810_s_at	-0.477190812817128	0.0827157299194444	-3.67849244867079	-0.703934540834123	0.0285450280660471	-5.42637834439866	0.226743728016995	0.999549660190662	1.23594196960950
1811_at	-0.0501337666130226	0.911117780307464	-0.451773858843624	0.0745071897430796	0.974831455362593	0.671411762887204	-0.124640956356102	0.999549660190662	-0.794212169657097
1812_s_at	-0.000531114600331506	0.998646149216103	-0.00409570326953032	0.00114286447984302	0.999107276272348	0.0088132274725671	-0.00167397908017453	0.999565899232131	-0.00912799246560458
1813_at	-0.678905716358182	0.0733270511633043	-3.82053180445091	-0.451917965556699	0.350434890433910	-2.54316161848489	-0.226987750801483	0.999549660190662	-0.90323712058209
1814_at	-0.408398143770994	0.0842140447493853	-3.65571274205257	-0.468581408055104	0.0827058016222288	-4.19443391269802	0.0601832642841096	0.999549660190662	0.380933392932149
1815_g_at	-0.0380236710108006	0.954192677635404	-0.285211862386825	-0.394653054498949	0.245183808808613	-2.96025422264783	0.356629383488149	0.999549660190662	1.89154059290183
1816_at	0.00612974978287539	0.994360580653896	0.0450345782144983	0.0323064242500744	0.991631953157147	0.237351644236	-0.0261766744671990	0.999549660190662	-0.135988701521705
1817_at	-0.133955201189428	0.855825547590915	-0.659454531169175	-0.157448231101942	0.963410867146766	-0.775109503048853	0.0234930299125136	0.999549660190662	0.0817804148940604
1818_at	-0.213309977014804	0.657891050069074	-1.25566957192668	-0.177231730215096	0.91441280422834	-1.04329152309444	-0.0360782467997076	0.999549660190662	-0.150173958504444
1819_at	-0.105811605688977	0.783319262232975	-0.891452889574819	-0.106797174054635	0.951068532368896	-0.899756210951697	0.000985568365657663	0.999565899232131	0.00587133485196155
181_g_at	0.0592456615098218	0.954519821529146	0.28238777456443	-0.00472939647544202	0.998513177464464	-0.0225421357732924	0.0639750579852638	0.999549660190662	0.215618007386409
1820_g_at	-0.171455818160393	0.783319262232975	-0.891507308969212	0.0998783247045516	0.982355439488488	0.519330620780749	-0.271334142864944	0.999549660190662	-0.997613067281387
1821_at	0.0870597905369257	0.843249991734559	0.699955044330263	0.0202688099731265	0.995792376676197	0.162959911754486	0.0667909805637992	0.999549660190662	0.379712899708501
1822_at	1.02281532063886	0.0748424372349843	3.79483989916980	1.64427018929574	0.0175938147144635	6.10055597862727	-0.621454868656882	0.999549660190662	-1.63038747527524
1823_g_at	0.851099364021014	0.0184968310985773	5.44131123548669	1.43335721720410	0.00425692602545282	9.1638450927641	-0.582257853183087	0.999549660190662	-2.63222893367737
1824_s_at	1.64136587790070	0.000518034878226809	12.7554868400377	1.91463742876131	0.000357623404568897	14.8791520859714	-0.273271550860606	0.999549660190662	-1.50165809636991
1825_at	-0.662596176428828	0.0748424372349843	-3.79434295642542	-0.178558705234234	0.922227870115198	-1.02251263984880	-0.484037471194593	0.999549660190662	-1.95998001314979
1826_at	-0.967640267283898	0.0237546892240498	-5.1670369306366	-0.194460858159523	0.917151125764228	-1.03838840697888	-0.773179409124374	0.999549660190662	-2.91939536821420
1827_s_at	-0.178682959126567	0.78847606332827	-0.876173179543195	0.274616641893566	0.812412292955936	1.34658468529687	-0.453299601020133	0.999549660190662	-1.57172715916414
1828_s_at	0.0508123510186813	0.913994040047908	0.439807003649642	0.0406220990041559	0.991631953157147	0.351605137074025	0.0101902520145254	0.999549660190662	0.0623681379689298
182_at	0.0735444398942473	0.920823316990394	0.417606923812947	0.0806378960039957	0.984206806937768	0.457885650382268	-0.00709345610974843	0.999565899232131	-0.0284813606947251
1830_s_at	-0.0738017702291849	0.889300253310864	-0.551000494356843	-0.115366655733045	0.954846619126608	-0.861321945853079	0.0415648855038597	0.999549660190662	0.219430402700640
1831_at	0.614199611611302	0.0442715093362827	4.38761144980599	0.494027670534943	0.147030824872901	3.52914821628358	0.120171941076359	0.999549660190662	0.607025173823023
1832_at	-0.156092009641439	0.648538953266808	-1.28721208623346	-0.171986390653976	0.781778601805827	-1.41828503089946	0.0158943810125374	0.999549660190662	0.0926825680034206
1833_at	0.645805244488033	0.0317107691766231	4.79561012078784	0.931935022920486	0.0102214834963381	6.92034799342195	-0.286129778432454	0.999549660190662	-1.50241655798346
1834_at	0.195610163627168	0.54926865046635	1.56623479911762	0.090969141860036	0.97029688576218	0.728382579847029	0.104641021767132	0.999549660190662	0.592450985878436
1836_at	-0.280619007370337	0.500131480250266	-1.69855786143918	-0.380910647491081	0.428258259373369	-2.30561279816663	0.100291640120744	0.999549660190662	0.429252662312749
1837_at	0.0255292551251847	0.981581517154966	0.137229122470872	0.0919514513483906	0.982636615672477	0.494272822163723	-0.0664221962232059	0.999549660190662	-0.252468021232748
1838_g_at	-0.0245244139875851	0.980517033066808	-0.142972057871065	0.0876491460433515	0.982355492616558	0.510975666403414	-0.112173560030937	0.999549660190662	-0.462410870375995
1839_at	1.00191602872770	0.0135488965743501	5.82293079288808	0.700832561819187	0.0916332985177827	4.07309533719883	0.301083466908517	0.999549660190662	1.23732051667852
183_at	-0.103516801743218	0.823470973454974	-0.767709692337712	0.0299576844461082	0.991631953157147	0.222174606652962	-0.133474486189326	0.999549660190662	-0.699953900406398
1840_g_at	0.983458052494202	0.0119406269503266	5.96792099061332	0.806434314000224	0.0429208882128123	4.89368738998775	0.177023738493977	0.999549660190662	0.759597863580776
1841_s_at	0.0458801073522794	0.941836321636441	0.334558547061679	0.296330652617406	0.482040741685101	2.16084831337242	-0.250450545265126	0.999549660190662	-1.29138187816992
1842_at	-1.68059858539363	0.00124660050333611	-9.80887627500737	-0.567210293817197	0.180017850521595	-3.31054401825546	-1.11338829157643	0.532352386140839	-4.59501480515255
1843_at	0.0490893062723892	0.92810979298422	0.393378580741344	0.343263300593916	0.294840882487764	2.75075042329891	-0.294173994321527	0.999549660190662	-1.66691361565068
1844_s_at	0.0288990291610354	0.963802357656892	0.246715035080320	0.105811568075056	0.94981594353626	0.903328087046575	-0.076912538914021	0.999549660190662	-0.464295541660933
1845_at	-0.0169387051263374	0.985576820939253	-0.116762181158139	-0.110509357705778	0.96661647544508	-0.761765055113256	0.0935706525794409	0.999549660190662	0.456085906058476
1846_at	-0.0949806968913878	0.892898836574343	-0.536217494575063	-0.116591701473776	0.977673428346658	-0.658223324303492	0.0216110045823878	0.999549660190662	0.0862711495452636
1847_s_at	0.147145347173455	0.670540615951168	1.21924629300286	0.171453949775468	0.781082559205073	1.42066736529572	-0.0243086026020123	0.999549660190662	-0.142426206092150
1848_at	1.00270155686911	0.0269544767444235	5.03008786865826	0.533142638314903	0.315179278557423	2.67452892526258	0.469558918554207	0.999549660190662	1.66563170235971
1849_s_at	-0.118983763865058	0.848791295551448	-0.686744210199538	-0.0667899193664203	0.991510204065894	-0.385494532485982	-0.0521938444986381	0.999549660190662	-0.213015689941517
184_at	0.1004755895924	0.842048502773769	0.702987692125478	0.0242601292333902	0.995524804689699	0.169738464134743	0.07621546035901	0.999549660190662	0.37706414517474
1850_at	0.572084894224467	0.0353755694199598	4.67799147171702	0.707941785621843	0.0226231243383602	5.78890592820246	-0.135856891397376	0.999549660190662	-0.785535145499028
1851_s_at	-0.372068639159425	0.392822241628918	-2.02899269996252	-0.0758442012214973	0.989312071837598	-0.413599305118991	-0.296224437937927	0.999549660190662	-1.14225562377782
1852_at	0.0296711500203326	0.963600007204795	0.249397510943232	0.0455944175629437	0.991631953157147	0.383238743537487	-0.0159232675426111	0.999549660190662	-0.0946400431697635
1853_at	-0.217012581299805	0.671001391163881	-1.21787926650738	-0.0344870659560312	0.993487298394427	-0.193542154740319	-0.182525515343774	0.999549660190662	-0.72431571795153
1854_at	3.34089642799063	7.63172183750467e-05	20.195636713595	2.50761583811209	0.000357623404568897	15.1584760483664	0.833280589878537	0.962902541876323	3.56181046430927
1855_at	0.212833845318150	0.466678181550494	1.79080150132231	0.0765939484462512	0.978000972511352	0.644467789719785	0.136239896871898	0.999549660190662	0.81058034097689
1856_at	-0.138087753391055	0.775950527471625	-0.911130534933455	-0.0412107820777656	0.991631953157147	-0.271916958582172	-0.0968769713132893	0.999549660190662	-0.451992254464497
1857_at	0.178500984950351	0.682167646821805	1.18585576630384	-0.0338610545274429	0.991631953157147	-0.224952970291259	0.212362039477794	0.999549660190662	0.997592424603618
1858_at	-0.116166344586163	0.787199924723732	-0.879795389771645	0.0379528654548293	0.991631953157147	0.287439156106146	-0.154119210040992	0.999549660190662	-0.825359462625386
1859_s_at	0.0701883761873727	0.882188289270439	0.572686328094635	-0.0163440857983481	0.99661971442899	-0.133355905783208	0.0865324619857208	0.999549660190662	0.499247251379121
185_at	0.143973587444481	0.784407019813653	0.887936011533175	0.0440650234649702	0.991631953157147	0.271764577643031	0.0999085639795112	0.999549660190662	0.435698999277160
1860_at	-0.144147192529377	0.646533005848818	-1.29232100000482	-0.205881903719824	0.611495379564655	-1.84579042456117	0.0617347111904474	0.999549660190662	0.391361983283211
1861_at	0.148572205636074	0.816816000151994	0.786409022689603	-0.172611486213991	0.94981594353626	-0.913651578351376	0.321183691850065	0.999549660190662	1.20212437942415
1862_at	0.00407992553036962	0.995281487645906	0.0355053707096046	-0.19703086998344	0.664592874648911	-1.71465239449215	0.201110795513809	0.999549660190662	1.23754842392045
1863_s_at	-0.0501831644906758	0.935467769886036	-0.360133394965221	-0.0590820266278644	0.988724297266373	-0.423995000053690	0.0088988621371886	0.999565899232131	0.0451569740155134
1865_at	0.0223052776801174	0.976748183925445	0.167285905688302	-0.040902435573928	0.991631953157147	-0.306761524244158	0.0632077132540454	0.999549660190662	0.335202152309297
1866_g_at	-0.166449445094654	0.643974695335723	-1.30057600512903	-0.209040979633815	0.69184402061352	-1.63337091358762	0.0425915345391612	0.999549660190662	0.235321536515422
1867_at	0.183324224005892	0.649489226868699	1.28305417672105	-0.000411537520348837	0.999709705164682	-0.00288027911872698	0.183735761526241	0.999549660190662	0.909292973885736
1868_g_at	0.135039135916127	0.732530766421094	1.04958022570391	-0.0206943229639336	0.995792376676197	-0.160844869303411	0.155733458880061	0.999549660190662	0.855899792798046
1869_at	-0.0313603944848584	0.969886164971759	-0.212059146596531	0.158055274580939	0.903448529912358	1.06877056852385	-0.189415669065798	0.999549660190662	-0.905683377106855
186_at	0.064772376246987	0.89316479737306	0.535591984987575	0.0644848835868279	0.982355439488488	0.53321475609085	0.000287492660159039	0.999565899232131	0.00168095467330748
1870_at	-0.0530245473488256	0.959990591768495	-0.265236462816666	0.0869591836407011	0.988027684565264	0.434982426658949	-0.139983730989527	0.999549660190662	-0.495129525063121
1871_g_at	-0.111297659648951	0.809441466846081	-0.811616863725756	0.0188092908140387	0.99661971442899	0.137163150308342	-0.130106950462990	0.999549660190662	-0.670888781777778
1872_at	0.286666058426408	0.363577224474361	2.13009300085451	0.203604085634063	0.745150768856597	1.51289496962137	0.0830619727923452	0.999549660190662	0.436424913219937
1873_at	-0.87202220151408	0.0351024265152081	-4.68678917307699	-0.541263840875542	0.255793469853379	-2.90908821448464	-0.330758360638537	0.999549660190662	-1.25702440274248
1874_at	0.394573337051900	0.357926308325258	2.1537941705384	0.108912572258999	0.980778030819966	0.594503584510882	0.285660764792901	0.999549660190662	1.10258494722040
1875_f_at	-0.0388630560479584	0.959487453130454	-0.267479336169172	-0.0508964839720942	0.991631953157147	-0.350300751680486	0.0120334279241359	0.999549660190662	0.0585635845355188
1876_at	0.0837473401854707	0.894264757145267	0.53017797555862	-0.0458426035186905	0.991631953157147	-0.290215052490616	0.129589943704161	0.999549660190662	0.58010547337178
1877_g_at	0.444786624325986	0.431600832823736	1.8987987056076	-0.225578639294052	0.935221457889396	-0.962997547314611	0.670365263620038	0.999549660190662	2.02359553681555
1878_g_at	-0.222873723016138	0.414904476595948	-1.94977675605896	-0.167399575877281	0.765831259136199	-1.46446964497479	-0.055474147138856	0.999549660190662	-0.343163949205673
1879_at	-0.522877621000079	0.0842140447493853	-3.65862284151939	-0.223041321506754	0.72652229735758	-1.56064065604207	-0.299836299493325	0.999549660190662	-1.48349743015959
187_at	0.138069791414011	0.798612971141752	0.85014920572486	-0.0484916798551378	0.991631953157147	-0.298582062672156	0.186561471269148	0.999549660190662	0.812275669644554
1880_at	-0.263872510886213	0.4666795714483	-1.78859486879658	-0.109816984248165	0.96806403825264	-0.744367398761301	-0.154055526638047	0.999549660190662	-0.738380325163219
1881_at	-0.509797442829353	0.307521098221165	-2.31913032095266	0.0768431671351246	0.991631953157147	0.349568875575457	-0.586640609964478	0.999549660190662	-1.88705529881212
1882_g_at	-0.467076142344282	0.329486222699387	-2.24467515386265	-0.77611538855737	0.12408229270556	-3.72985637947884	0.309039246213088	0.999549660190662	1.05018171592415
1883_s_at	-0.105641171929737	0.780753198212534	-0.89696416485704	-0.146211116035984	0.848554944216392	-1.24143010904175	0.040569944106247	0.999549660190662	0.243574205020838
1884_s_at	2.58669797830047	0.000936025384911203	11.1349428731385	2.79939639438318	0.00105925617504117	12.0505444362727	-0.212698416082702	0.999549660190662	-0.647428074157179
1885_at	0.00505012647704817	0.99635242445864	0.0269980106554002	-0.158527193078074	0.955910687304265	-0.847487457461495	0.163577319555122	0.999549660190662	0.618354604554549
1886_at	-0.335886574023933	0.476082229535229	-1.76136411772010	0.0911257690340044	0.984065347598302	0.47785672958964	-0.427012343057937	0.999549660190662	-1.58336824570701
1887_g_at	-0.224318205392903	0.434077298845169	-1.88691991900700	-0.067393243854788	0.982355439488488	-0.566898500339549	-0.156924961538115	0.999549660190662	-0.933396096451243
1888_s_at	-0.0582577829154332	0.896244233158603	-0.520711926672286	0.099683130471064	0.954260421942072	0.890974429968602	-0.157940913386497	0.999549660190662	-0.998212995689303
188_at	0.0391655783238072	0.973602037389625	0.193202103273580	-0.0406006263580352	0.993292004856523	-0.200281133135446	0.0797662046818424	0.999549660190662	0.278234664748052
1890_at	-1.81639518275767	0.00120424299098106	-10.0981179383735	-0.698035651813415	0.107644183226257	-3.88067883251024	-1.11835953094425	0.566478824218758	-4.39639335337031
1891_at	-0.238250093426380	0.508141314663585	-1.67983740703037	-0.087765273051966	0.980137574175802	-0.618809363684398	-0.150484820374414	0.999549660190662	-0.750260124479029
1892_s_at	-0.0320299881385981	0.980517033066808	-0.1439616506838	0.153905935207352	0.973603244530022	0.691744011474809	-0.185935923345950	0.999549660190662	-0.590933140788343
1893_s_at	-0.0296097874961889	0.98450484179936	-0.123938468211089	-0.154330229354482	0.978000972511352	-0.645984110062337	0.124720441858293	0.999549660190662	0.369142013441902
1894_f_at	-0.0870327749905027	0.941382329488617	-0.336058044297138	-0.168589364031003	0.978000972511352	-0.650970993074044	0.0815565890405008	0.999549660190662	0.222677081563602
1895_at	-0.646118454351563	0.120592411551283	-3.29963807625698	-0.393550631968401	0.542740722457938	-2.009808946691	-0.252567822383162	0.999549660190662	-0.912046924088042
1896_s_at	-0.263694458564244	0.489194419488181	-1.72681360710498	0.0643907165718796	0.989276178184843	0.421665158050608	-0.328085175136124	0.999549660190662	-1.51920390407681
1897_at	-0.0892465539834717	0.895127887051913	-0.524005649876191	-0.174612269772986	0.921820967531909	-1.02522519710616	0.0853657157895142	0.999549660190662	0.354415740709562
1898_at	-0.261769055668467	0.437542825276349	-1.87071316143833	0.0719148233919942	0.982355439488488	0.513933957084304	-0.333683879060461	0.999549660190662	-1.68620014824432
1899_s_at	0.00143038445035426	0.997488254595312	0.00820391804165815	0.0153858873552233	0.997028346266977	0.0882451978761196	-0.0139555029048690	0.999549660190662	-0.0565977317457977
189_s_at	-0.108220835301971	0.812853277023436	-0.797461565403615	0.0792113367541418	0.98088789152591	0.58369533398455	-0.187432172056113	0.999549660190662	-0.976625409439957
1900_at	-0.0315182659511146	0.975886462829457	-0.178092610281943	-0.126360601985101	0.971023930325707	-0.713995163288112	0.0948423360339863	0.999549660190662	0.378940329285846
1901_s_at	-0.773549594597718	0.046960450214093	-4.30581488037137	-0.640356001253078	0.142153464857034	-3.56441838789214	-0.133193593344640	0.999549660190662	-0.524246487379988
1902_at	-0.307522560852963	0.349333113505612	-2.18311705145110	-0.217215498540375	0.732568580564813	-1.54202298975286	-0.0903070623125881	0.999549660190662	-0.453321958405247
1903_at	-0.130679020800717	0.79509690212459	-0.859135840079977	0.197155949139526	0.832251799218578	1.29618159787911	-0.327834969940243	0.999549660190662	-1.52403957599049
1904_at	0.370969953764624	0.168531034758847	2.9725428463341	0.293431031012552	0.412559888812617	2.35123169215538	0.0775389227520726	0.999549660190662	0.439333330346615
1905_s_at	-0.0459006548863359	0.965758138805223	-0.231690103699052	0.167385082583134	0.955910687304265	0.844900083395223	-0.213285737469469	0.999549660190662	-0.761264221853255
1906_at	-0.0219973700638043	0.975886462829457	-0.175514344018463	0.270439104374098	0.482751529407625	2.15780076725006	-0.292436474437903	0.999549660190662	-1.64990293782302
1907_at	-0.0624610302870874	0.915021812050926	-0.434203147444327	-0.034471377452002	0.991631953157147	-0.239630702817512	-0.0279896528350854	0.999549660190662	-0.137583495027664
1908_at	0.128007270439577	0.809751080315124	0.806876551884335	-0.0336093936227213	0.992326388917916	-0.211852276391016	0.161616664062298	0.999549660190662	0.720350062663726
1909_at	0.357925794273223	0.521377243070284	1.64290762059091	0.269704959086927	0.848770455690425	1.23796703027452	0.0882208351862959	0.999549660190662	0.286336237390400
190_at	0.0497722860182561	0.932314313679732	0.374083742738551	-0.160894555960890	0.857450971703752	-1.20926809867705	0.210666841979146	0.999549660190662	1.11959882406918
1910_s_at	0.134933792132722	0.716555666724634	1.09699897392086	0.172699227355174	0.788248010456166	1.40402839208139	-0.0377654352224521	0.999549660190662	-0.217102583605076
1911_s_at	-0.773563411630695	0.0161173347134504	-5.62704608813743	-0.35703523426941	0.336511038956778	-2.59714160224793	-0.416528177361285	0.999549660190662	-2.14246600832001
1912_s_at	-0.253351820355281	0.367765760846408	-2.11626057227177	-0.321734378668881	0.311365183917437	-2.68746354127831	0.0683825583136004	0.999549660190662	0.403901492818413
1913_at	-0.476206112931569	0.284594759855444	-2.40373972097787	-1.5795754715227	0.00567206685531184	-7.97320361934765	1.10336935859113	0.777306102377011	3.93820569011093
1914_at	0.0846820831031545	0.881029637211242	0.577215620367187	0.165120715909741	0.885179331436823	1.12550675392827	-0.0804386328065867	0.999549660190662	-0.387700378605500
1915_s_at	-0.419619698685969	0.230151924416684	-2.64774505874014	-0.170725214784180	0.900437172813273	-1.07725363051998	-0.248894483901790	0.999549660190662	-1.11050513868982
1916_s_at	-0.437729835008184	0.388219373972608	-2.04505975425386	-0.476529108509834	0.454391002463992	-2.22632871603489	0.0387992735016507	0.999549660190662	0.12817651209401
1917_at	-0.0328091684350813	0.957815960022457	-0.271598027860634	0.0502993065223674	0.989312071837598	0.416383380190314	-0.0831084749574487	0.999549660190662	-0.486476318963095
1918_at	-0.139336051320352	0.832410073963786	-0.739566531580102	0.101899247578502	0.982355439488488	0.54085983051859	-0.241235298898854	0.999549660190662	-0.905398163450007
1919_at	-0.0243148252645096	0.974897770096414	-0.184468934071117	0.0590725292825383	0.984988648487073	0.448164705733676	-0.0833873545470478	0.999549660190662	-0.447339536712696
191_at	-0.032542541758505	0.967295191563563	-0.226543904537514	-0.0438618922140463	0.991631953157147	-0.305343214931167	0.0113193504555413	0.999549660190662	0.0557195267321751
1920_s_at	-0.262178428661392	0.643008983631755	-1.30344066056749	-0.174527344582423	0.954846619126608	-0.867676408280736	-0.0876510840789688	0.999549660190662	-0.308131857790650
1921_at	0.181231559236817	0.580965375046053	1.46762854629350	-0.141645966663671	0.879182280154001	-1.14706105834083	0.322877525900489	0.999549660190662	1.84886475013491
1922_g_at	0.098258592669337	0.787451830532683	0.878957914810826	0.0399622066589256	0.991631953157147	0.357476093254995	0.0582963860104115	0.999549660190662	0.368743332287641
1923_at	-0.0133759246166605	0.989005069574213	-0.0999530241061136	0.0222535078527839	0.995792376676197	0.166291712206900	-0.0356294324694444	0.999549660190662	-0.188263458502156
1924_at	0.441702058968312	0.261504242259964	2.50421276509151	-0.048354920878313	0.991631953157147	-0.274146356485851	0.490056979846625	0.999549660190662	1.96459657543885
1925_at	0.507327840300619	0.141997476669666	3.14970960998914	0.0940450439372649	0.98088789152591	0.583872114105805	0.413282796363354	0.999549660190662	1.81432109276182
1926_at	-0.499828879505356	0.251219538692312	-2.56065907982876	-0.303458456822074	0.727681333776611	-1.55463936693946	-0.196370422683282	0.999549660190662	-0.711363360991365
1927_s_at	-0.0621228492725825	0.959990591768495	-0.265329320180767	0.161370187014874	0.973603244530022	0.689218902858602	-0.223493036287456	0.999549660190662	-0.674967521480707
1928_s_at	-0.0698727029295618	0.89967714524898	-0.506428589246645	-0.0979762371103732	0.971023930325707	-0.710119480987026	0.0281035341808114	0.999549660190662	0.144031210815558
1929_at	0.130849570689728	0.729808624172641	1.05590455986919	-0.0795694798197895	0.978000972511352	-0.642094399891915	0.210419050509517	0.999549660190662	1.20066657889478
192_at	0.146451228889633	0.815007572800972	0.791842235814212	-0.197004121986740	0.903769290175983	-1.06517497737186	0.343455350876374	0.999549660190662	1.31310946422402
1930_at	-0.808319718851178	0.0166902122432677	-5.58038743657052	-0.389725257055695	0.310733479081592	-2.69054172188051	-0.418594461795482	0.999549660190662	-2.04342950144019
1931_at	-0.0308733291996424	0.972698367411185	-0.198575802494298	0.177825691262639	0.879486921607875	1.14376648913493	-0.208699020462282	0.999549660190662	-0.949179337084518
1932_at	-0.537691876784592	0.039700651393733	-4.52680071092638	-0.392400081291290	0.181430204131098	-3.30359643441034	-0.145291795493302	0.999549660190662	-0.864936038700875
1933_g_at	-1.01511672215032	0.0516537226823883	-4.20148177891816	-0.753587546934842	0.214987161652381	-3.11903476534152	-0.261529175215475	0.999549660190662	-0.765405623575165
1934_s_at	-0.114419030518201	0.875692506731257	-0.597608994294492	-0.095830394806736	0.982525411749175	-0.500520810252693	-0.0185886357114651	0.999549660190662	-0.0686517133090436
1935_at	0.00312089542484184	0.99657514596448	0.0172453804405120	-0.0701082594476476	0.991510204065894	-0.38740279362551	0.0732291548724895	0.999549660190662	0.286129467876839
1936_s_at	0.0611101847663171	0.888896189902193	0.552618956086508	0.302096587432429	0.301459760298102	2.73185724151536	-0.240986402666111	0.999549660190662	-1.54095416944809
1937_at	-0.347143274770552	0.316299052565943	-2.28906730246523	-0.203528172855155	0.814065721544248	-1.34206743864234	-0.143615101915397	0.999549660190662	-0.669630025491904
1938_at	-0.0843758727934674	0.878214025082114	-0.58798561006775	0.0101103971745315	0.997028346266977	0.0704557814204259	-0.094486269967998	0.999549660190662	-0.465588372935191
1939_at	-0.0663998851785124	0.911117780307464	-0.45014165384368	-0.0890447035021769	0.980174763187095	-0.603656617669291	0.0226448183236645	0.999549660190662	0.108551471934697
193_at	0.697261985734706	0.0804924677122618	3.72377742367862	0.183951356526961	0.930725037272133	0.982405354808459	0.513310629207745	0.999549660190662	1.93844277965349
1940_at	-0.0621968392254617	0.94812884903668	-0.312011524647932	-0.117106840051853	0.98088789152591	-0.58746849785772	0.054910000826391	0.999549660190662	0.194777493681762
1941_at	0.100783217241652	0.800102515789997	0.843124182281487	0.086508505488589	0.971023930325707	0.723705939805187	0.0142747117530631	0.999549660190662	0.084441449052371
1942_s_at	0.780788535305641	0.0626717090852292	3.99394532535127	0.732753167349033	0.122107568630419	3.74823137768589	0.0480353679566079	0.999549660190662	0.173745998626310
1943_at	2.19006223684279	0.000368950546610066	14.0031036367357	0.889060105043493	0.0240783710576073	5.68458767096892	1.30100213179929	0.196090677140355	5.88207904880222
1944_f_at	0.104412658135631	0.839566945200653	0.7087903705053	0.296096601500587	0.542740722457938	2.01000935739363	-0.191683943364955	0.999549660190662	-0.920100769437427
1945_at	2.74540483785471	0.00105776996492172	10.7377490051127	0.362192660672424	0.782786695252926	1.41659759179031	2.38321217718228	0.158868077841249	6.59104937282684
1946_at	0.120001262308703	0.823918967171982	0.766075269922022	-0.120090007979936	0.96592017548916	-0.766641812829457	0.240091270288639	0.999549660190662	1.08379464285403
1947_g_at	-0.188578126692331	0.526100990038555	-1.62355429027296	0.120110543686994	0.917840946343707	1.03408593525904	-0.308688670379325	0.999549660190662	-1.87923542542783
1948_f_at	0.274773339462162	0.465807884941276	1.79425357689646	-0.110038305045030	0.971023930325707	-0.718543592362817	0.384811644507193	0.999549660190662	1.77681591812960
1949_at	0.0737881747216118	0.934147783891551	0.364690198787757	0.107762989846728	0.982355439488488	0.532607105914164	-0.0339748151251165	0.999549660190662	-0.118735183704954
194_at	0.0300572493064282	0.963802357656892	0.241456834576496	-0.137722754715541	0.895132426663894	-1.10635873774577	0.167780004021969	0.999549660190662	0.953049530977899
1950_s_at	-0.742625143666196	0.0116616176210335	-6.02991464825446	-0.330571686063196	0.312718100245195	-2.68415238709804	-0.412053457602999	0.999549660190662	-2.36581118310174
1951_at	0.0772916091863367	0.876787156040362	0.595108396480657	-0.0769204763197688	0.98088789152591	-0.592250851044231	0.154212085506106	0.999549660190662	0.839589775629405
1952_s_at	-0.0493203492827483	0.969843008766055	-0.215017113077487	-0.236700336065388	0.917840946343707	-1.03191935307427	0.187379986782640	0.999549660190662	0.577637113468205
1953_at	-0.733485520846054	0.0499935685223801	-4.22888699947186	-0.398463552318701	0.430867150809414	-2.29732869739577	-0.335021968527354	0.999549660190662	-1.36581797365517
1954_at	0.00897472505796237	0.992894022308264	0.0576544813639657	-0.0684966755712857	0.986591654432046	-0.440029112837794	0.077471400629248	0.999549660190662	0.351915444345358
1955_s_at	-0.324934563738129	0.191440842131063	-2.83677102937875	-0.271622280539733	0.405706687935706	-2.37133965529714	-0.0533122831983963	0.999549660190662	-0.32910968079008
1956_s_at	0.0539005169167943	0.958493221623566	0.269774250273078	0.0758476045917105	0.991631953157147	0.379620304853924	-0.0219470876749162	0.999549660190662	-0.0776728900807040
1957_s_at	-0.0892705908112967	0.864048157907523	-0.634958120373901	-0.108184312503920	0.964493349489578	-0.769486424332471	0.0189137216926234	0.999549660190662	0.0951258759906297
1958_at	0.00780579957435457	0.992093552681824	0.0675689954672667	-0.108962145793337	0.942826930279796	-0.943204173394684	0.116767945367692	0.999549660190662	0.7147245619437
1959_at	0.041744338063225	0.96886584304027	0.221475303403352	0.121390615969883	0.978000972511352	0.644040000383529	-0.079646277906658	0.999549660190662	-0.298798362724722
195_s_at	0.0786941524020301	0.923913968850835	0.406707204846038	0.049181347510415	0.991631953157147	0.254179094201750	0.0295128048916151	0.999549660190662	0.107853661358148
1960_at	0.00854603613608429	0.991787078455484	0.0759634383232497	-0.0443864183393368	0.990635580739785	-0.394539046900762	0.0529324544754211	0.999549660190662	0.332695497867022
1961_f_at	-0.131855434034994	0.851666301986966	-0.677984235431435	0.280805405775897	0.770793683965552	1.44386645672455	-0.412660839810892	0.999549660190662	-1.50037501308887
1962_at	0.112045252510256	0.855011713370313	0.663133163928214	0.103371316825782	0.980137574175802	0.611796991397133	0.00867393568447383	0.999565899232131	0.0363001557168897
1963_at	-0.0581893498242154	0.91869268221316	-0.424292744100156	-0.18368004679232	0.815081527289636	-1.33931915935459	0.125490696968105	0.999549660190662	0.64702138319123
1964_g_at	-0.128591503125294	0.751176266514915	-0.988764661658235	0.087874988654404	0.974370979835343	0.675687594540621	-0.216466491779698	0.999549660190662	-1.17694547731946
1965_s_at	-0.209701006271364	0.473484590142268	-1.7675673458517	-0.163096131627683	0.800826726519311	-1.37473539886962	-0.0466048746436805	0.999549660190662	-0.277774133577744
1966_i_at	-0.0588280342305207	0.903324138858244	-0.488844534733917	-0.105282926428487	0.954846619126608	-0.87487171479643	0.0464548921979659	0.999549660190662	0.272962436744523
1967_f_at	-0.121486661729927	0.784025109998202	-0.890104036083948	0.0641411080658454	0.984206806937768	0.469946727939777	-0.185627769795772	0.999549660190662	-0.96170111799912
1968_g_at	-0.236890349360595	0.577673331669283	-1.47600112698374	0.0881319468143502	0.982355439488488	0.549126856253818	-0.325022296174946	0.999549660190662	-1.43198172971792
1969_s_at	-0.498757421481147	0.241132128916893	-2.6020354917747	-0.353545973824279	0.611751583044612	-1.84446212175230	-0.145211447656869	0.999549660190662	-0.535685267189186
196_s_at	-0.0179181954513163	0.980517033066808	-0.146270368264546	0.0689213272630864	0.982355439488488	0.562620714091629	-0.0868395227144028	0.999549660190662	-0.501261691456723
1970_s_at	-0.715595314160382	0.0269544767444235	-5.0284421627631	-0.546013323345298	0.111136096983346	-3.83680044042958	-0.169581990815083	0.999549660190662	-0.842617942606844
1971_g_at	-0.0994866323016845	0.809441466846081	-0.811592206481716	-0.036908045928052	0.991631953157147	-0.30108851549867	-0.0625785863736326	0.999549660190662	-0.360980621714874
1972_s_at	-0.261348439714568	0.34231532301803	-2.20246441060634	-0.130812992034492	0.896364824746777	-1.10240168150826	-0.130535447680075	0.999549660190662	-0.777861815475831
1973_s_at	0.267527012422427	0.393538500636359	2.02645620635988	0.968136937480162	0.00799670626139169	7.33341686806973	-0.700609925057735	0.838128495318802	-3.75258787138528
1974_s_at	-0.132278287268046	0.90754546115983	-0.469892041516807	0.161413976861072	0.981775007937968	0.573390725591272	-0.293692264129118	0.999549660190662	-0.737712319317188
1975_s_at	-0.0276915994186808	0.973602037389625	-0.192238885365328	0.073360211971849	0.982475420046551	0.509276664247814	-0.101051811390530	0.999549660190662	-0.496046402239261
1976_s_at	0.129410191474813	0.809441466846081	0.81329700759024	0.120468870343195	0.966730782764625	0.757103985716349	0.00894132113161916	0.999565899232131	0.0397344668223959
1977_s_at	-0.135773838996975	0.812540381614635	-0.798545643644765	0.0460405774370809	0.991631953157147	0.270784878846134	-0.181814416434056	0.999549660190662	-0.756130863783068
1978_at	-0.126796194086833	0.77306297165227	-0.918733733598245	0.0808697127345033	0.98088789152591	0.585961855169775	-0.207665906821337	0.999549660190662	-1.06398045443935
1979_s_at	0.370323127702068	0.38023889595577	2.06724346968713	0.294138310507099	0.688185438838236	1.64195929472112	0.0761848171949682	0.999549660190662	0.300721324049791
197_at	-0.211409189938168	0.565997592305113	-1.51832792441741	-0.166036057144487	0.861380280954314	-1.19246084853914	-0.0453731327936815	0.999549660190662	-0.230422819118961
1980_s_at	0.322587934436177	0.352563753216522	2.17233289958307	0.226354089315809	0.740517168246656	1.52428650512092	0.0962338451203681	0.999549660190662	0.458238000047679
1981_s_at	0.221797977373414	0.660365862024008	1.24986313816538	0.330788432106946	0.609332097860343	1.86403984706287	-0.108990454733532	0.999549660190662	-0.434288515708254
1983_at	-0.223312823289884	0.463715360586557	-1.79977543127116	-0.00267086586054877	0.998810153089918	-0.0215256727545673	-0.220641957429335	0.999549660190662	-1.25741246289042
1984_s_at	0.0422091567376057	0.975886462829457	0.174339302783153	0.270591820115672	0.889981334832268	1.11764349027520	-0.228382663378066	0.999549660190662	-0.667016787697291
1985_s_at	1.11771258101785	0.0193951813854752	5.38766636439644	1.14723704040069	0.0261448255582482	5.52998196452958	-0.0295244593828414	0.999549660190662	-0.100632325922781
1986_at	-0.496041252197137	0.155974488584686	-3.05099385746787	-0.457580841876651	0.276558738978665	-2.81443596006771	-0.0384604103204857	0.999549660190662	-0.167271693394883
1987_at	0.0243653217035229	0.968912618024692	0.220855456276471	-0.123733393609760	0.888185341621777	-1.12156102163710	0.148098715313282	0.999549660190662	0.949231794709245
1988_at	-0.07579470788124	0.92916551831868	-0.389528556478545	-0.107208347867610	0.982355439488488	-0.55097135611042	0.0314136399863703	0.999549660190662	0.114157298393440
1989_at	0.258056062281170	0.574784734975668	1.48753838410462	0.105916543859044	0.980137574175802	0.610545333092624	0.152139518422127	0.999549660190662	0.620127733424063
198_g_at	-0.175182724890616	0.726326575330128	-1.06529663771401	-0.260249977722800	0.714253573095572	-1.58259569490289	0.085067252832184	0.999549660190662	0.36578567123966
1990_g_at	0.54761416238072	0.102679367531111	3.45558441039373	0.571876359218157	0.136820163360019	3.60868503289929	-0.0242621968374372	0.999549660190662	-0.108258488377567
1991_s_at	-0.0694576308462791	0.907026827923203	-0.473410125578719	0.258297225057807	0.648639765253228	1.76050522111642	-0.327754855904085	0.999549660190662	-1.57961669024482
1992_at	0.199377907332562	0.551905280669183	1.55754894726909	-0.055048301123227	0.988724297266373	-0.430039740162481	0.254426208455789	0.999549660190662	1.40543743909253
1993_s_at	0.706649114561209	0.0279101929135846	4.98276699852584	1.02972490501643	0.00826148463109798	7.26085856268571	-0.323075790455222	0.999549660190662	-1.61085399318131
1994_at	-0.236749533485172	0.507629663443135	-1.68257407517729	-0.0920413249153933	0.978000972511352	-0.654135807018642	-0.144708208569779	0.999549660190662	-0.727215673446727
1995_at	-0.0809188748368879	0.920100215263328	-0.420511524598269	-0.160817638267662	0.955910687304265	-0.83572183111226	0.0798987634307746	0.999549660190662	0.293598023354588
1996_s_at	0.159957805498386	0.607048383048698	1.40141313422797	0.0307985519870577	0.991631953157147	0.269830503959378	0.129159253511328	0.999549660190662	0.80014975133583
1997_s_at	-0.0786239797761077	0.928639275855065	-0.390691766993992	-0.0466690760484596	0.991631953157147	-0.231904106575007	-0.0319549037276481	0.999549660190662	-0.112279831451011
1998_i_at	-0.262634820520169	0.71508965765692	-1.10475672056392	-0.135131401493950	0.982288611333058	-0.568421672587007	-0.127503419026219	0.999549660190662	-0.379246149412488
1999_s_at	-0.116782365200556	0.807250427890845	-0.821759219787618	-0.120745046728475	0.955910687304265	-0.849643310635215	0.00396268152791901	0.999565899232131	0.0197170297255575
199_s_at	0.0586498599151879	0.896888645612125	0.515842470053401	-0.049498551955244	0.988027684565264	-0.435354071460409	0.108148411870432	0.999549660190662	0.672597524745606
2000_at	-0.0826611461493973	0.856704940135294	-0.656683317708043	0.0138628028777950	0.997028346266977	0.110129992270732	-0.0965239490271923	0.999549660190662	-0.542218891390094
2001_g_at	0.0348092163438576	0.968988719630291	0.219605317946942	0.134533455150224	0.955910687304265	0.848748271173847	-0.099724238806366	0.999549660190662	-0.444871248562475
2002_s_at	-0.109903497791592	0.810720827198625	-0.804256616209837	0.149338564394136	0.898414220657921	1.09283626893312	-0.259242062185728	0.999549660190662	-1.34144724362534
2003_s_at	1.17738274390961	0.0131839233745012	5.84872857368724	1.19264909536666	0.0202477103611261	5.92456520917784	-0.0152663514570488	0.999549660190662	-0.0536245992177742
2004_at	-0.334891664412306	0.398224495314639	-2.01164648575545	-0.338698919078772	0.534972820569753	-2.03451612177226	0.00380725466646581	0.999565899232131	0.0161712747107521
2005_s_at	0.00147772935467572	0.997380264805193	0.00929565207440615	-0.0859576661591968	0.982355439488488	-0.540716441218152	0.0874353955138725	0.999549660190662	0.388917280901776
2006_at	-0.11289056383153	0.852886361388973	-0.668083688555159	-0.129688370769645	0.965649610914987	-0.76749271299409	0.0167978069381149	0.999549660190662	0.0702927952919074
2007_g_at	0.132569157873988	0.696274976044835	1.15240269943198	-0.0668197065590892	0.98088789152591	-0.58085312940693	0.199388864433077	0.999549660190662	1.22559695010310
2008_s_at	0.169685112507514	0.732530766421094	1.04795544424940	0.0079000085282015	0.997028346266977	0.0487895303506893	0.161785103979312	0.999549660190662	0.706516993248234
2009_at	0.0607847448936338	0.949720330340523	0.301380670917482	0.00362335047774653	0.998981518195379	0.0179651621449315	0.0571613944158873	0.999549660190662	0.200405028146506
200_at	-0.460689969799843	0.0940361067970064	-3.54093637822955	-0.183646875526341	0.78483931551021	-1.41153909337758	-0.277043094273503	0.999549660190662	-1.50571125995906
2010_at	0.330995276371807	0.185069594132917	2.87727280337847	-0.0874565107974785	0.966730782764625	-0.760241181548759	0.418451787169285	0.999549660190662	2.57211080540295
2011_s_at	-0.456376895029197	0.329764250687867	-2.24242492641811	-0.48286183965972	0.405706687935706	-2.37255969147997	0.0264849446305231	0.999549660190662	0.0920191748433636
2012_s_at	0.860770409844494	0.0370155835359753	4.62807371642046	0.60954269350265	0.184940433774475	3.27730656929225	0.251227716341845	0.999549660190662	0.955136609538362
2013_at	-0.0406891733574035	0.96555358100607	-0.235510288450634	-0.0347003234720304	0.993292004856523	-0.200846626163793	-0.00598884988537307	0.999565899232131	-0.0245109106637855
2014_s_at	0.0442902498406887	0.94812884903668	0.307817286492919	0.107647180539860	0.96763771877332	0.748148026520093	-0.0633569306991717	0.999549660190662	-0.311360852238106
2015_s_at	0.182986168431199	0.735044755118807	1.04198057722337	-0.113356475818049	0.978000972511352	-0.645487290747377	0.296342644249249	0.999549660190662	1.19321997247652
2016_s_at	0.027621888499775	0.962234680417808	0.255113651909654	-0.0213468005994493	0.993487298394427	-0.197157419470325	0.0489686890992242	0.999549660190662	0.319803941507289
2017_s_at	1.20783239621858	0.0273119627566462	5.01004787319146	1.13933872439705	0.0493830753944383	4.72593844218856	0.0684936718215283	0.999549660190662	0.200895705261197
2018_at	-0.170084243605828	0.578901214903213	-1.47109925880344	0.133406559705821	0.876636519649222	1.15386520786470	-0.303490803311649	0.999549660190662	-1.85613017475477
2019_s_at	0.0289434229032075	0.975886462829457	0.178656128411440	0.115501207998507	0.971023930325707	0.71294258170035	-0.0865577850952999	0.999549660190662	-0.377797574216698
201_s_at	-0.654351097706911	0.0400230277646187	-4.50419389983894	-0.185866543777326	0.835782109920801	-1.27940329832068	-0.468484553929585	0.999549660190662	-2.28027130224021
2020_at	1.15821031638304	0.0118709307827444	5.98359507992047	1.15157894991155	0.019893302396754	5.94933583422847	0.00663136647149365	0.999565899232131	0.0242249449471512
2021_s_at	-0.155378198614898	0.762177500175126	-0.96079142150793	0.379480024041904	0.414459943015494	2.34653995852238	-0.534858222656801	0.999549660190662	-2.33863644645049
2022_at	0.079636124202902	0.881601691658202	0.575388194099905	-0.0358037856122948	0.991631953157147	-0.258690082567425	0.115439909815197	0.999549660190662	0.589782405471858
2023_g_at	0.0164548824466735	0.991787078455484	0.0783043554797474	0.118947972732466	0.982355439488488	0.566041378333961	-0.102493090285793	0.999549660190662	-0.344882156295953
2024_s_at	0.0711700630015004	0.903409387919662	0.487898936767954	0.0209767242346182	0.99661971442899	0.143803743025055	0.0501933387668823	0.999549660190662	0.243312044869302
2025_s_at	0.188945801989522	0.577418981127751	1.48052321375416	0.238729218694901	0.605589127143598	1.87061128830370	-0.0497834167053792	0.999549660190662	-0.275833922773980
2026_at	0.106970553946401	0.796274217341544	0.854781606661406	0.0528512800786816	0.988921758967537	0.422324653216281	0.0541192738677196	0.999549660190662	0.305793244352323
2027_at	0.0281871266029601	0.975886462829457	0.172554326838737	-0.096077007021976	0.98088789152591	-0.588158683390476	0.124264133624936	0.999549660190662	0.537905328069908
2028_s_at	0.51456353684278	0.0615550734199050	4.00978893730597	0.64073670657744	0.0393701594597396	4.99300625443477	-0.126173169734660	0.999549660190662	-0.695239632321822
2029_at	0.0284704678595098	0.966619855440807	0.229285531043901	-0.0502626630091214	0.989312071837598	-0.404787916959981	0.0787331308686312	0.999549660190662	0.448357634853881
202_at	0.0811636999441072	0.891133976352148	0.542367950606891	0.146300891628242	0.93199092792323	0.977640433087861	-0.0651371916841343	0.999549660190662	-0.307784124026197
2030_at	0.100513073237133	0.860221540099788	0.646252684470469	0.127608715722026	0.95701051739464	0.820465163796443	-0.0270956424848929	0.999549660190662	-0.123186825498717
2031_s_at	-1.72347471371392	0.000798045384434428	-11.5605636338086	-1.10854517884649	0.00765369565143186	-7.4357964053854	-0.614929534867427	0.999549660190662	-2.91665087803408
2032_s_at	-0.294512913606498	0.408810493860231	-1.97318933987757	-0.0888253785833921	0.980778030819966	-0.595115806587408	-0.205687535023106	0.999549660190662	-0.974445140363178
2033_s_at	-0.274877615783272	0.484011869482074	-1.74180827468178	-0.0412742528061525	0.991631953157147	-0.26154124941824	-0.23360336297712	0.999549660190662	-1.04670685153069
2034_s_at	-0.182340190088366	0.835990944699326	-0.729897843829148	-0.0107566645518915	0.997028346266977	-0.0430583419893011	-0.171583525536475	0.999549660190662	-0.485668869337746
2035_s_at	-0.253321697042184	0.306599840655541	-2.32225602832555	-0.434570080998567	0.0992305133755113	-3.98380005389272	0.181248383956383	0.999549660190662	1.17488904771854
2036_s_at	0.471777212270220	0.259553729655680	2.52222781869893	1.54505397238577	0.00529259573613335	8.26020843989091	-1.07327676011555	0.691466308865569	-4.05736500756185
2037_s_at	-0.176380264986587	0.614258287538336	-1.37833139722711	-0.0627055096798461	0.982636615672477	-0.490014984258204	-0.113674755306741	0.999549660190662	-0.628134559449623
2038_g_at	0.0328405741693949	0.961145567695494	0.258287072960078	0.173195250601536	0.806345235465452	1.36215932455124	-0.140354676432141	0.999549660190662	-0.780555554663772
2039_s_at	-0.062723316021347	0.924548600476857	-0.402855715433511	-0.141287370266941	0.94981594353626	-0.907452415481931	0.0785640542455939	0.999549660190662	0.356803748368592
203_at	-0.319078407608922	0.240771638312427	-2.60389565831841	-0.373934951431978	0.225810305358611	-3.05156216562492	0.054856543823055	0.999549660190662	0.316548023026525
2040_s_at	-0.190960703277486	0.671616819996978	-1.21569935907054	-0.0216323680410895	0.99661971442899	-0.137716585199815	-0.169328335236397	0.999549660190662	-0.762248929406275
2041_i_at	0.238455445321633	0.540091690885082	1.58697481853899	0.126565708991233	0.955910687304265	0.84232336480596	0.1118897363304	0.999549660190662	0.52654809255505
2042_s_at	2.22671776922439	0.00109397635266989	10.3845403961738	1.99863567239163	0.00420705358233534	9.32085474146742	0.228082096832757	0.999549660190662	0.752139339493741
2043_s_at	-0.186256863044767	0.527560638041728	-1.62023958781134	-0.00692216715423033	0.997028346266977	-0.0602156026542532	-0.179334695890537	0.999549660190662	-1.10310353871824
2044_s_at	0.255753908486027	0.613833986355058	1.38009540356936	0.0363379681637799	0.993487298394427	0.196086398580385	0.219415940322247	0.999549660190662	0.837220796413642
2045_s_at	0.0660025707010217	0.925137025639835	0.400371782666871	0.574254047888964	0.152258285652347	3.483426697097	-0.508251477187942	0.999549660190662	-2.18004903676406
2046_at	0.134919371551753	0.790695853344876	0.86957934558607	0.018217764185934	0.996892824317683	0.117416730278566	0.116701607365819	0.999549660190662	0.531859285838944
2047_s_at	-0.844149870228499	0.00634122329875292	-6.88523811656636	-0.870283088705028	0.00902113136227787	-7.09839153672201	0.0261332184765291	0.999549660190662	0.150722228825167
2048_s_at	-0.0604909208710209	0.897810549757265	-0.513333311184497	-0.0725746028075012	0.980137574175802	-0.615876905668364	0.0120836819364802	0.999549660190662	0.0725092710267862
2049_s_at	-1.58029004610251	0.00105776996492172	-10.7315602229671	-0.78800725820386	0.0296931759070417	-5.3512628067274	-0.792282787898648	0.8192497838299	-3.80444478782352
204_at	0.113353024679197	0.844985270230622	0.694985061713046	0.0717591869486451	0.986591654432046	0.439966759697191	0.0415938377305523	0.999549660190662	0.180325170682091
2050_s_at	0.0587457675194507	0.974897770096414	0.185578588185975	-0.181658340809834	0.981775007937968	-0.573860889782973	0.240404108329285	0.999549660190662	0.537004804772614
2051_at	0.0878286969033741	0.852465900160685	0.672594777493781	-0.00302070037223423	0.998278816699798	-0.0231326134437981	0.0908493972756084	0.999549660190662	0.491953555989187
2052_g_at	0.339202777924175	0.597449065489477	1.42420643083447	0.0137304387174861	0.997028346266977	0.0576498200848865	0.325472339206689	0.999549660190662	0.966301446336338
2053_at	-0.091847018680463	0.848791295551448	-0.68668551861437	-0.0989581765084493	0.968305951593637	-0.739851415245679	0.00711115782798633	0.999565899232131	0.0375939660358618
2054_g_at	-0.00651360341284057	0.992894022308264	-0.0561497000161289	0.0308549051914015	0.991631953157147	0.265980834373175	-0.0373685086042421	0.999549660190662	-0.227780685293923
2055_s_at	0.00796045188575878	0.992894022308264	0.059602644810929	-0.0948530893550714	0.971023930325707	-0.710197746960032	0.102813541240830	0.999549660190662	0.544331077181308
2056_at	-0.237479696163637	0.533248985686351	-1.60426720863804	-0.242522698128813	0.690467462377311	-1.63833463762891	0.00504300196517526	0.999565899232131	0.0240893100570346
2057_g_at	-0.0636649153927102	0.913437973420616	-0.442615029318195	-0.144140429644042	0.927199681449595	-1.00210170859883	0.080475514251332	0.999549660190662	0.395616824902881
2058_s_at	0.452200476010050	0.361880036619299	2.1386656401013	0.20482858786516	0.932918455121391	0.968729327405555	0.247371888144890	0.999549660190662	0.827269900263546
2059_s_at	-0.0573548238833537	0.902881662465201	-0.490785327408936	0.00103037851264709	0.999107276272348	0.00881695071914265	-0.0583852023960008	0.999549660190662	-0.353272158760612
205_g_at	-0.205044874083752	0.787199924723732	-0.879755721932822	0.0933513472076104	0.989312071837598	0.400528821912845	-0.298396221291362	0.999549660190662	-0.905297882801597
2060_at	-0.146106644024323	0.696723678564378	-1.15152632462941	0.0318204994455273	0.991631953157147	0.250790393681757	-0.177927143469852	0.999549660190662	-0.991587660889097
2061_at	0.161222536963124	0.609730489286353	1.39408716372125	0.141011878898841	0.856236325053236	1.21932611909000	0.0202106580642827	0.999549660190662	0.123574719746001
2062_at	-0.140802606545946	0.801241864731504	-0.838111871500983	-0.222853385525028	0.818710669509036	-1.32651001706963	0.0820507789790819	0.999549660190662	0.345349640650525
2063_at	0.0425577254350067	0.957642554356123	0.272270480680849	0.122400362079106	0.963410867146766	0.783077692196755	-0.0798426366440994	0.999549660190662	-0.361195243141888
2064_g_at	0.0949184208766196	0.866436833293235	0.62464706798098	-0.0673390854750915	0.986321327210683	-0.443150675222596	0.162257506351711	0.999549660190662	0.75504702515494
2065_s_at	-0.241181169332112	0.666451245621984	-1.23246875865077	0.0965876647804897	0.982636615672477	0.49357617612785	-0.337768834112602	0.999549660190662	-1.22049807801466
2066_at	-0.0704708501951767	0.906803746404245	-0.47519195534292	-0.0366899765859845	0.991631953157147	-0.247404163098535	-0.0337808736091922	0.999549660190662	-0.161070292567517
2067_f_at	-0.108216736622364	0.888795391348393	-0.555126902157093	-0.0223772361814341	0.997028346266977	-0.114790061019729	-0.0858395004409296	0.999549660190662	-0.311365166374493
2068_s_at	-0.0826645437973887	0.883171473293431	-0.570065479232595	0.497621249640273	0.161155612084831	3.43166106193966	-0.580285793437661	0.999549660190662	-2.82964797371709
2069_s_at	-0.0813611387424071	0.861516582627619	-0.642662068420472	-0.427352526831951	0.170275848834161	-3.375607361004	0.345991388089544	0.999549660190662	1.93248414899766
206_at	-0.0282471179199195	0.96555358100607	-0.236716409248437	-0.084814146519328	0.971023930325707	-0.710759245401393	0.0565670285994084	0.999549660190662	0.335198904016658
2070_i_at	0.00569213742113739	0.994504415363197	0.0410652867331958	0.0470439617174225	0.991631953157147	0.339393383198647	-0.0413518242962851	0.999549660190662	-0.210949820029195
2071_s_at	0.0520583224034121	0.93669360980901	0.355651288849551	-0.0937087238795096	0.978000972511352	-0.640197895082571	0.145767046282922	0.999549660190662	0.704171710997493
2072_at	0.0275204215649154	0.97254396010131	0.203179386028385	0.0521712238967398	0.991510204065894	0.385172778501425	-0.0246508023318244	0.999549660190662	-0.128688761948831
2073_s_at	0.040740578702974	0.94609138168641	0.318857693180409	0.0685134963475491	0.982355439488488	0.536223492463773	-0.0277729176445751	0.999549660190662	-0.153700830671300
2074_at	0.0284414709254079	0.962007353128535	0.255919013075028	-0.121565835310587	0.898319299588889	-1.09386074573710	0.150007306235995	0.999549660190662	0.9544384205644
2075_s_at	-0.0887307809322735	0.825568773993705	-0.757779214370844	-0.093159310602493	0.961988101881938	-0.795599773359031	0.00442852967021956	0.999565899232131	0.0267431737288129
2076_s_at	-0.0231057916126227	0.980517033066808	-0.149202830009882	0.216677497357455	0.789463062909457	1.39916850057323	-0.239783288970077	0.999549660190662	-1.09486386765016
2077_at	-0.207492011207897	0.497045967754439	-1.70645731398005	-0.189375612568982	0.727005734572744	-1.55746429598198	-0.0181163986389148	0.999549660190662	-0.105353973375886
2078_s_at	-0.217644165901962	0.597341859553716	-1.42613316444404	0.074133177751273	0.982636615672477	0.48576438030661	-0.291777343653235	0.999549660190662	-1.35191571882710
2079_s_at	-0.158093770132682	0.761479461282034	-0.962710957818113	0.0100608841527077	0.997028346266977	0.0612656868833061	-0.168154654285390	0.999549660190662	-0.724060829245021
207_at	0.369692503054798	0.219795212507966	2.70430532676944	0.311798069841631	0.435476782546856	2.28080681696748	0.0578944332131677	0.999549660190662	0.29945866810337
2080_s_at	0.0251778946488352	0.97931827646052	0.155820381937301	-0.00212158122169992	0.998981518195379	-0.0131299936268333	0.0272994758705352	0.999549660190662	0.119465956245414
2081_s_at	0.0216400300086121	0.974897770096414	0.184059886848440	0.0976624097444807	0.955910687304265	0.830670386305435	-0.0760223797358686	0.999549660190662	-0.457222668952462
2082_s_at	-0.449509805248537	0.608701261556853	-1.39730495501415	0.227159195378778	0.971023930325707	0.706126241460508	-0.676669000627315	0.999549660190662	-1.48735046278656
2083_at	0.0103118856021887	0.995057390371524	0.0378127053838719	0.105631016426719	0.991510204065894	0.387338907512193	-0.0953191308245307	0.999549660190662	-0.247152347727316
2084_s_at	0.0140709902685181	0.989890629841934	0.091924123206153	-0.0522273581328569	0.991631953157147	-0.341195183289842	0.066298348401375	0.999549660190662	0.306261598686133
2085_s_at	-0.120408820032583	0.891133976352148	-0.542958487425402	-0.310207397592499	0.789463062909457	-1.39881562944820	0.189798577559916	0.999549660190662	0.605182388851262
2086_s_at	0.317052385614785	0.738213454209593	1.03396342372657	0.181951168808600	0.980778030819966	0.593374666106338	0.135101216806185	0.999549660190662	0.311543298227822
2087_s_at	-0.249786862256909	0.410999141689001	-1.96530925539123	-0.161829788146892	0.83684584960138	-1.27326784751383	-0.087957074110017	0.999549660190662	-0.489347172371994
2088_s_at	0.0688383936941221	0.886831081947064	0.560189711851693	-0.0210767552995268	0.995500262924418	-0.171517387963379	0.089915148993649	0.999549660190662	0.517395052121579
2089_s_at	-0.5926694777303	0.0680172166491521	-3.90953178323807	-0.778617537612389	0.0343972667651024	-5.13613426144313	0.185948059882088	0.999549660190662	0.867338930159017
208_at	0.0351555111270097	0.972137003564598	0.20431087074065	0.128538037771512	0.96771314593854	0.747015690527553	-0.0933825266445023	0.999549660190662	-0.383750258253942
2090_i_at	-0.162918749336422	0.709080688697762	-1.11978472184684	-0.0602004724981686	0.989312071837598	-0.413774164275024	-0.102718276838253	0.999549660190662	-0.499224852848325
2091_at	0.0781735486990698	0.90656135518798	0.477020192452126	-0.036233028281579	0.991631953157147	-0.221096347954431	0.114406576980649	0.999549660190662	0.493642939779969
2092_s_at	0.0600319498721991	0.907026827923203	0.473366531670263	0.0733268529559838	0.98088789152591	0.578200077391522	-0.0132949030837848	0.999549660190662	-0.074128511075332
2093_s_at	0.421970015319571	0.149017008322201	3.09419970617084	0.338699607624543	0.369039499244852	2.4835988064184	0.0832704076950286	0.999549660190662	0.431760036813562
2094_s_at	-0.476605875067538	0.0600988204532742	-4.03360312141473	-0.134146505993693	0.881759763614794	-1.13530653650957	-0.342459369073845	0.999549660190662	-2.04940516907625
209_at	0.0658680884208822	0.908866466198685	0.463917892054559	0.0185705064555473	0.996892824317683	0.130794598959574	0.047297581965335	0.999549660190662	0.235553739518658
210_at	-0.074767214123094	0.878241320978658	-0.586981594407905	-0.124847315001151	0.93199092792323	-0.980149880885908	0.0500801008780574	0.999549660190662	0.278011961516091
211_at	-0.293246579869117	0.472281912906576	-1.77298711774386	-0.101065759693413	0.980137574175802	-0.611049888668419	-0.192180820175704	0.999549660190662	-0.821613693992353
212_at	-0.0534981112421633	0.92335369141198	-0.409340752399847	-0.0372414336532394	0.991631953157147	-0.284952797736370	-0.0162566775889239	0.999549660190662	-0.0879555662404692
213_at	0.00772485489398722	0.992631483112425	0.062423601786187	-0.0531154834973808	0.988724297266373	-0.429219685809515	0.060840338391368	0.999549660190662	0.347644302583769
214_at	-0.195137431204238	0.5670308140688	-1.50958579635131	-0.0581499339854155	0.984988648487073	-0.449848672606914	-0.136987497218822	0.999549660190662	-0.749347306474787
215_g_at	-0.104922685779357	0.809441466846081	-0.810618095151411	-0.0408402971147188	0.991631953157147	-0.315526462238774	-0.0640823886646373	0.999549660190662	-0.350082650941242
216_at	-0.266501559628759	0.415963085267656	-1.94462438041192	-0.0240735845172626	0.994866552464865	-0.175661558759312	-0.242427975111497	0.999549660190662	-1.25084560685744
217_at	0.130449381810743	0.762724241089865	0.95849156772605	0.313657005744179	0.428258259373369	2.30463027874034	-0.183207623933436	0.999549660190662	-0.95186381097592
218_at	0.29946854785642	0.436200446235478	1.87917276123941	-0.278722965139632	0.652180334293969	-1.74899370158030	0.578191512996052	0.999549660190662	2.56550110913343
219_i_at	-0.0266911868765725	0.96555358100607	-0.235608628377744	0.384771340571914	0.167971468946298	3.39645622393754	-0.411462527448486	0.999549660190662	-2.56825768678145
220_r_at	-0.300300127535106	0.779717781299622	-0.90089520235255	-0.335720646347144	0.926424265859924	-1.0071561477758	0.0354205188120371	0.999549660190662	0.0751378350840726
221_s_at	0.0851408901837596	0.908008654055616	0.468794220357749	-0.149090062810787	0.95701051739464	-0.820904733408607	0.234230952994547	0.999549660190662	0.911954875897386
222_at	-0.885021381589866	0.0331243669372781	-4.73827310983373	-0.666229126041356	0.142043545963532	-3.56689184982052	-0.218792255548509	0.999549660190662	-0.828291632310184
223_at	0.300211672145185	0.466419210117902	1.79231107691890	0.193830687042173	0.875909545680965	1.15719980156028	0.106380985103012	0.999549660190662	0.449091489614119
224_at	0.045894815049782	0.960793339172338	0.259219080140725	0.648830358098206	0.129451871053458	3.66466687819006	-0.602935543048424	0.999549660190662	-2.40801523097748
225_at	-0.245791643505523	0.678215983650816	-1.19594097379116	0.0156662465283794	0.997028346266977	0.0762267824145187	-0.261457890033903	0.999549660190662	-0.899558447219909
226_at	-0.293006859439485	0.535579710517128	-1.59686798459683	-0.499746735169719	0.304857579559951	-2.72358661952804	0.206739875730234	0.999549660190662	0.79671038724911
227_g_at	-0.100624613887701	0.901172770145827	-0.497446999405369	-0.425073545470365	0.507138541833463	-2.10139002328812	0.324448931582664	0.999549660190662	1.13415898882435
228_at	-0.0286372030379427	0.963802357656892	-0.245998789988012	-0.362804776443065	0.215310374691273	-3.11655910979206	0.334167573405122	0.999549660190662	2.02979266793847
229_at	0.385646269640723	0.358446836082053	2.15141729389769	0.202105328726912	0.884373235307781	1.12749152174359	0.183540940913811	0.999549660190662	0.724024856921837
230_s_at	0.00729278964977986	0.994283198281845	0.0474493391822036	-0.0827163700137055	0.982355439488488	-0.538180488562349	0.0900091596634853	0.999549660190662	0.414102822463283
231_at	-0.171668054333911	0.744951765009615	-1.01086600585683	-0.184449666442579	0.899821597323227	-1.08613042957756	0.0127816121086681	0.999549660190662	0.0532199843950251
232_at	-0.105127505738186	0.834610026744065	-0.734622108894194	-0.054129506492071	0.991631953157147	-0.37825240819124	-0.0509979992461149	0.999549660190662	-0.251991431976480
233_s_at	-0.0890575486217067	0.854251317539241	-0.665009881600906	0.0595909468547378	0.985807778057679	0.444977086453243	-0.148648495476444	0.999549660190662	-0.784879312139785
234_s_at	0.117247198275188	0.769403547326695	0.930736854550043	0.0910165591857446	0.971023930325707	0.722511644241435	0.0262306390894436	0.999549660190662	0.147237458223212
235_at	0.0740342359361632	0.881029637211242	0.577236720339045	0.118955081117953	0.944930691710535	0.92747956433831	-0.0449208451817897	0.999549660190662	-0.247659090053942
236_at	0.0813415838706169	0.876787156040362	0.594725055641141	0.109511594265525	0.961297150111426	0.800688723943587	-0.0281700103949083	0.999549660190662	-0.145638306534717
237_s_at	0.127327406181150	0.889998220820996	0.548326862521174	-0.0226756038891409	0.997028346266977	-0.0976509544113077	0.150003010070291	0.999549660190662	0.45677529484904
238_at	-0.137716227005694	0.764908759149234	-0.95158512524475	-0.0232099136243660	0.995931458734191	-0.160374772409709	-0.114506313381328	0.999549660190662	-0.559470205834658
239_at	1.46614017782233	0.00126938688024905	9.71834069484454	1.56956773390968	0.00265850397573890	10.4039124038096	-0.103427556087354	0.999549660190662	-0.484772404398872
240_at	-0.131773146100121	0.904146693093384	-0.484791368383329	-0.126985857058745	0.984206806937768	-0.467179005971857	-0.00478728904137604	0.999565899232131	-0.0124538208938670
241_g_at	0.859124545095991	0.0165082406882042	5.59960474772652	0.820784800212595	0.0296931759070417	5.34971383412016	0.0383397448833964	0.999549660190662	0.176699559567963
242_at	-0.00295639122137992	0.996510727249563	-0.0184797981786830	-0.0738344750637125	0.984206806937768	-0.461524235337684	0.0708780838423326	0.999549660190662	0.313279725882107
243_g_at	0.0590755935255078	0.925135039037254	0.401097543645359	-0.136866345099353	0.944666286071336	-0.929262857145313	0.195941938624861	0.999549660190662	0.940706860821138
244_at	-0.0798858715197195	0.84459501035793	-0.695837347767499	-0.233883099043689	0.533604355641103	-2.03721374293365	0.153997227523970	0.999549660190662	0.948496345145548
245_at	-0.209458861845768	0.476082229535229	-1.76127524056856	-0.0318778428396582	0.991631953157147	-0.268050990163252	-0.177581019006110	0.999549660190662	-1.05586899329380
246_at	-0.0196019963990395	0.980517033066808	-0.148409261729579	0.0560916988078679	0.988724297266373	0.424677539969424	-0.0756936952069074	0.999549660190662	-0.405233563689875
247_s_at	-0.101187120575091	0.809733605298998	-0.807634300401684	0.0232367361323824	0.993487298394427	0.185466144537322	-0.124423856707473	0.999549660190662	-0.702228059015748
248_at	-0.0791431558777536	0.850000852333806	-0.682328683010402	-0.144361159388067	0.847461236276789	-1.24460237490735	0.0652180035103136	0.999549660190662	0.397587540423126
249_at	0.0881923276257197	0.882153445234888	0.573227136531958	0.116617788828492	0.966730782764625	0.757985223414716	-0.0284254612027723	0.999549660190662	-0.130643696113852
250_at	-0.148470703885696	0.690843285761209	-1.16459858071880	-0.131118457016274	0.920752702946003	-1.02848821316798	-0.0173522468694216	0.999549660190662	-0.096244563884976
251_at	0.303435034658348	0.370844273023317	2.10542885931117	-0.035582050577009	0.991631953157147	-0.24689131972732	0.339017085235357	0.999549660190662	1.66334155012007
252_at	-0.072796177152811	0.866244292415333	-0.625861113464407	-0.0079530960931411	0.997028346266977	-0.068376304512448	-0.0648430810596698	0.999549660190662	-0.394201288818417
253_g_at	-0.0288907748563183	0.962007353128535	-0.255699970324594	-0.0496444771280808	0.986959816360035	-0.439382169275883	0.0207537022717625	0.999549660190662	0.129882928461713
254_at	0.348050335429846	0.473484590142268	1.76702707419426	0.0665987856399255	0.991631953157147	0.338117350724199	0.281451549789921	0.999549660190662	1.01039175516908
255_s_at	-0.0558958225342714	0.94056893946015	-0.34014319974227	0.179128926303569	0.898752573771868	1.09005437967991	-0.235024748837841	0.999549660190662	-1.01130240684601
256_s_at	0.186383818619355	0.499631886387475	1.70082422212752	0.0241341590615676	0.991631953157147	0.22023350855593	0.162249659557787	0.999549660190662	1.04693573372830
257_at	-0.300593797492375	0.259994159626521	-2.51745541828712	-0.105762715544653	0.954846619126608	-0.885756537632486	-0.194831081947722	0.999549660190662	-1.15378534336539
258_at	-0.112334146109612	0.80091124369774	-0.840500890895648	0.0786484907565459	0.98088789152591	0.588459776815971	-0.190982636866158	0.999549660190662	-1.01042777818774
259_s_at	-0.0671091323640614	0.920202709862528	-0.419382993830812	0.0681984522349088	0.988724297266373	0.426190446297893	-0.135307584598970	0.999549660190662	-0.597910713506244
260_at	-0.122897143554838	0.743359690456256	-1.01825191032551	-0.193694742317603	0.704131716729541	-1.60483828736751	0.0707975987627645	0.999549660190662	0.414779204958051
261_s_at	-0.278992297613016	0.289108534343568	-2.38744747769052	-0.0478264535568194	0.989312071837598	-0.409269886258624	-0.231165844056196	0.999549660190662	-1.39878278929276
262_at	0.691191955698792	0.031613062582024	4.7995486102065	1.06746115961250	0.00765369565143186	7.41231387724689	-0.376269203913704	0.999549660190662	-1.84750403797294
263_g_at	0.602691436417455	0.0339596143432552	4.71440578684818	0.812318891514774	0.0144863601837724	6.35416508601389	-0.209627455097319	0.999549660190662	-1.15948491995377
264_at	0.0600394165309144	0.942230964230757	0.332656273591116	0.112432589082521	0.979688704309332	0.622947528064908	-0.0523931725516062	0.999549660190662	-0.205266914557568
265_s_at	0.091326300729702	0.809441466846081	0.809868508207363	0.109544860161411	0.932918455121391	0.971428074627496	-0.0182185594317090	0.999549660190662	-0.114239864981235
266_s_at	-1.07977090818175	0.00839152618304027	-6.49525580940108	-1.16581442818847	0.00969820595426284	-7.01284215012406	0.0860435200067133	0.999549660190662	0.365988811374751
267_at	-0.113955539004069	0.8380862612577	-0.722715034217458	0.0539390611466395	0.991631953157147	0.342085788571096	-0.167894600150708	0.999549660190662	-0.752927882406801
268_at	0.0783163954816839	0.877425663553166	0.589928116346753	-0.00121115858414811	0.999107276272348	-0.00912320463357888	0.079527554065832	0.999549660190662	0.423593251343952
269_at	-0.285079606251899	0.395339025999502	-2.02165454370458	-0.239980353987203	0.670633481400329	-1.70183121625815	-0.0450992522646958	0.999549660190662	-0.226149243619019
270_at	-0.0802958316941167	0.89824148187124	-0.512508401076053	0.0252234391415991	0.995792376676197	0.160994963142617	-0.105519270835716	0.999549660190662	-0.476238795990975
271_s_at	-0.306193700595490	0.204610224710782	-2.7724573145046	-0.186580984918951	0.676186936620691	-1.68941364691693	-0.119612715676539	0.999549660190662	-0.76582752167239
272_at	-0.28157740277001	0.837184372250678	-0.726473138353483	-0.160584940646021	0.989312071837598	-0.414311108262867	-0.120992462123989	0.999549660190662	-0.220731888306034
273_g_at	0.0283688781198039	0.968988719630291	0.219773906054538	-0.135288604340983	0.910576919379026	-1.04808180623571	0.163657482460787	0.999549660190662	0.896509371726533
274_at	-0.150934749223586	0.676733158879745	-1.19930256366744	-0.110036126871607	0.954846619126608	-0.87432887212518	-0.0408986223519783	0.999549660190662	-0.229791100996758
275_at	-0.736732164422188	0.0116616176210335	-6.02216344416024	-0.181522355630197	0.754862050648067	-1.48379200361284	-0.555209808791991	0.999549660190662	-3.20911322115442
276_at	0.771731242280781	0.058596542084193	4.06609299268528	0.446654415036225	0.411493904641179	2.35333013312161	0.325076827244557	0.999549660190662	1.21110623256193
277_at	-0.550125408279863	0.147502899600095	-3.10347699016521	-0.55116629474219	0.215983622199063	-3.10934904613024	0.00104088646232725	0.999565899232131	0.00415217059238317
278_at	0.059150864791123	0.911117780307464	0.450800874081900	0.224922547320861	0.664592874648911	1.71418087108320	-0.165771682529738	0.999549660190662	-0.893344563095057
279_at	-0.345109220378734	0.592141994404764	-1.43807387414832	-0.175080499379936	0.970048320713577	-0.729562344798605	-0.170028720998798	0.999549660190662	-0.500993306952037
280_g_at	-0.527910651128325	0.101346674941156	-3.47096651696834	-0.366921759294351	0.392043981325275	-2.41247858541165	-0.160988891833974	0.999549660190662	-0.748463994207852
281_s_at	-0.0831854462302166	0.89967714524898	-0.505342074781844	0.0414209351704713	0.991631953157147	0.251627445268748	-0.124606381400688	0.999549660190662	-0.5352582807793
282_at	0.445420311704418	0.200774004478522	2.79612153331680	0.234283029110530	0.762376140299398	1.47070936230981	0.211137282593888	0.999549660190662	0.937207933986226
283_at	0.666682212063087	0.156727730037464	3.04525622596599	0.211004184357485	0.935154849225837	0.96382023472782	0.455678027705602	0.999549660190662	1.47179750401026
284_at	0.065823782387846	0.914183977595578	0.437184649708295	-0.310621847847695	0.520497608139626	-2.06307050152306	0.376445630235541	0.999549660190662	1.76794737213228
285_g_at	-0.0755934329826813	0.896825724570896	-0.516578425142791	-0.365006343247438	0.36456035644904	-2.49432251615149	0.289412910264756	0.999549660190662	1.39847625820387
286_at	-1.22458935586622	0.00330844915988043	-7.86429974814582	-0.551154887208533	0.146376614426137	-3.53951079184207	-0.673434468657685	0.999549660190662	-3.05808759820308
287_at	-1.094760407306	0.030026461575546	-4.88035595925414	-0.479504347640446	0.490857624096416	-2.13759274164289	-0.615256059665554	0.999549660190662	-1.93942647036195
288_s_at	0.455845017025990	0.134296348947384	3.20059747334059	-0.00130591271972147	0.999107276272348	-0.00916912721436105	0.457150929745711	0.999549660190662	2.2696477292785
289_at	-0.584800434464494	0.0919615177716793	-3.56384249954696	-0.849966192744863	0.033636426763581	-5.17979375931222	0.265165758280369	0.999549660190662	1.14265009384696
290_s_at	-0.137601692856148	0.750760623451854	-0.992042012357101	-0.106444705446459	0.965649610914987	-0.767415121166124	-0.0311569874096884	0.999549660190662	-0.158835197997993
291_s_at	-1.10254371267818	0.0372854028065692	-4.61088200226879	-0.427327357258592	0.634566551793368	-1.78710013762135	-0.675216355419588	0.999549660190662	-1.99671530508380
292_s_at	-0.351476855327884	0.418524161882874	-1.93802662909123	-0.441262796848281	0.387000517732397	-2.43310203148786	0.0897859415203968	0.999549660190662	0.350071174233321
293_at	0.0414277483977816	0.975306334298918	0.181391005440490	-0.0232040089010788	0.997028346266977	-0.101598534016445	0.0646317572988604	0.999549660190662	0.200103822354857
294_s_at	0.0626023677378242	0.889655876493615	0.549670553331376	0.00934954750010064	0.997028346266977	0.0820922775525185	0.0532528202377236	0.999549660190662	0.330627769538743
295_s_at	-0.297297212731332	0.255805707244729	-2.53780958979353	-0.148025759903051	0.84083415628755	-1.26358800867038	-0.149271452828280	0.999549660190662	-0.901010720746424
296_at	-0.168965513043478	0.893224053534863	-0.534090855508043	0.332432787655621	0.909482061357972	1.05080207647005	-0.501398300699099	0.999549660190662	-1.12068853965634
297_g_at	-0.0368249788197419	0.963802357656892	-0.246295336100999	0.235108363486975	0.719318937543275	1.57246779933345	-0.271933342306717	0.999549660190662	-1.28605974643780
298_at	0.146288785533156	0.787785854085068	0.87783101897231	0.0182769867660282	0.997028346266977	0.109674202694981	0.128011798767128	0.999549660190662	0.543168893804369
299_i_at	-0.142793935261301	0.76944956014934	-0.93003654189805	-0.139729785166349	0.94981594353626	-0.910079310850727	-0.00306415009495264	0.999565899232131	-0.0141118934072691
300_f_at	0.125440816573776	0.746222566519269	1.00610243289421	0.122704214576760	0.92990244866795	0.984153421382143	0.00273660199701631	0.999565899232131	0.0155202948805263
301_at	0.00891346181528085	0.995057390371524	0.0386316717659650	0.159590125332192	0.973603244530022	0.69167664221695	-0.150676663516911	0.999549660190662	-0.46177252702566
302_at	0.145737235382842	0.654283435908043	1.26870537330841	-0.067514650099433	0.98088789152591	-0.587744093904176	0.213251885482275	0.999549660190662	1.31270800719617
303_at	-0.120446428237632	0.7686115494676	-0.933264933149115	0.0619784483995005	0.983823679383387	0.480232692231661	-0.182424876637133	0.999549660190662	-0.999493756097828
304_at	-0.015506783710304	0.98318648893324	-0.129355019963712	-0.162366569196003	0.810792175884283	-1.35443501322793	0.146859785485699	0.999549660190662	0.866262370733102
305_g_at	-0.281298510749489	0.478658036621379	-1.75577573843366	-0.288408959540269	0.62983103854948	-1.80015689581328	0.0071104487907796	0.999565899232131	0.0313822173400366
306_s_at	0.227676814099091	0.682167646821805	1.18587925921226	0.0491066476136428	0.991631953157147	0.255777274137010	0.178570166485448	0.999549660190662	0.65768142084178
307_at	0.075083433803627	0.928639275855065	0.391764916427752	0.0252201455819661	0.996866210076706	0.131591853564606	0.049863288221661	0.999549660190662	0.183970137032605
308_f_at	-0.177200597260132	0.711710312417883	-1.11300948858434	0.176253177053488	0.895132426663894	1.10705867523509	-0.353453774313620	0.999549660190662	-1.56982525333308
309_f_at	0.0406140389290064	0.963600007204795	0.248805309599971	-0.0367438047219117	0.991631953157147	-0.225095901584585	0.0773578436509181	0.999549660190662	0.335098760041118
310_s_at	0.0863866242959075	0.86960642705912	0.611817158352982	0.610762291944311	0.0723953483307184	4.32561004590876	-0.524375667648403	0.999549660190662	-2.62604813471306
311_s_at	-0.030237185317846	0.961145567695494	-0.258130981770653	0.0902670455434462	0.96418073328586	0.77059821682258	-0.120504230861292	0.999549660190662	-0.727421392329877
312_s_at	-0.207906866878105	0.630531348083652	-1.33769540664630	-0.242673893474539	0.726298512771655	-1.56139023923721	0.0347670265964339	0.999549660190662	0.158176133041426
31307_at	-0.0878559617829557	0.812127844728377	-0.800872685033435	0.0827159525365824	0.967307775371303	0.754017663214775	-0.170571914319538	0.999549660190662	-1.09947350924782
31308_at	0.0626898729568417	0.948737260207945	0.304931637632956	0.00250066777476921	0.998981518195379	0.0121635709847633	0.0601892051820725	0.999549660190662	0.207018285241812
31309_r_at	0.158500215342811	0.768676896107777	0.931969027019533	0.108103645559884	0.978258762245223	0.635641088258493	0.0503965697829267	0.999549660190662	0.209535494952963
31310_at	-0.244735229233754	0.60855885934335	-1.39805530457906	0.0423115147766104	0.991631953157147	0.241705445772647	-0.287046744010365	0.999549660190662	-1.15948594609723
31311_at	-0.134952968426681	0.791049839710508	-0.868983187963758	0.00958501656752198	0.997028346266977	0.0617194149238434	-0.144537984994203	0.999549660190662	-0.658106121769793
31312_at	0.0102474082447124	0.992161924143862	0.0670940784852867	0.107942439444324	0.971023930325707	0.706744410979018	-0.0976950311996116	0.999549660190662	-0.452301087694547
31313_at	-0.133987652436953	0.765389564981276	-0.944121529627965	0.0819540241671781	0.98088789152591	0.577475291555628	-0.215941676604131	0.999549660190662	-1.07593143049081
31314_at	-0.0680987780848472	0.893224053534863	-0.533415731607141	0.205297577534543	0.703170124045958	1.60808990407023	-0.27339635561939	0.999549660190662	-1.51427315693668
31315_at	-0.170028257567002	0.703094421961732	-1.13601246873069	0.0502285820007815	0.991631953157147	0.335593014102756	-0.220256839567782	0.999549660190662	-1.04058221614283
31316_at	0.0185342756861333	0.977723833315844	0.165457883496254	-0.166380343317666	0.754862050648067	-1.48529890926988	0.184914619003799	0.999549660190662	1.16726132225469
31317_r_at	0.0343106883699908	0.974897770096414	0.184054728678254	-0.115763003944920	0.979847025674278	-0.620993902899873	0.150073692314911	0.999549660190662	0.569255346573844
31318_at	-0.307005721522112	0.458089433995699	-1.81312964563164	-0.0873585473748282	0.982355439488488	-0.515926450032656	-0.219647174147283	0.999549660190662	-0.917261176184903
31319_at	0.0244741608646324	0.979113509524222	0.160334597498713	-0.112494497168268	0.968305951593637	-0.736971535982641	0.136968658032901	0.999549660190662	0.634491251784946
31320_at	-0.0759054191137718	0.876787156040362	-0.595933702123435	-0.138834323908934	0.898752573771868	-1.08998874645360	0.0629289047951627	0.999549660190662	0.349349672125282
31321_at	0.06878731506354	0.892898836574343	0.538204374418651	-0.229292425497009	0.630605367880041	-1.79402534187532	0.298079740560549	0.999549660190662	1.64913544767624
31322_at	-0.00491135148732713	0.99635242445864	-0.0268158552306594	0.17859074760449	0.932047175818963	0.97510097692144	-0.183502099091817	0.999549660190662	-0.708462186199693
31323_r_at	0.00787292610053036	0.99635242445864	0.0270873394326558	0.197013317450933	0.974236837715687	0.677837761259755	-0.189140391350403	0.999549660190662	-0.460150036133948
31324_at	-0.123276257274672	0.81220486831381	-0.800361539579701	-0.0346055991601073	0.991631953157147	-0.224674168685621	-0.0886706581145642	0.999549660190662	-0.407072443802660
31325_at	-0.349336383953347	0.316761882806556	-2.28720411824786	-0.164954644277176	0.900437172813273	-1.08000471478303	-0.184381739676171	0.999549660190662	-0.85361888443434
31326_at	-0.145593729559277	0.746315671034867	-1.00560885000103	3.03429502643837e-05	0.999920907683034	0.000209577290267725	-0.145624072509541	0.999549660190662	-0.711221030580062
31327_at	-0.120166610006349	0.849898475616547	-0.684071646146852	0.325844269589060	0.61112437663261	1.85493146451856	-0.446010879595408	0.999549660190662	-1.79534631700525
31328_at	-0.0304943040266616	0.969013939733032	-0.218948304240038	-0.0412291907456224	0.991631953157147	-0.296024509726491	0.0107348867189607	0.999549660190662	0.0545011075675988
31329_at	-0.108068647801143	0.8380862612577	-0.72192140191567	0.00896979513915142	0.997028346266977	0.0599201268222408	-0.117038442940294	0.999549660190662	-0.552845446783834
31330_at	-0.122618837838443	0.772456839347836	-0.921575100817259	-0.0381834969155719	0.991631953157147	-0.286978417344707	-0.0844353409228713	0.999549660190662	-0.448727618201935
31331_at	0.0959863952946467	0.85567987602816	0.660350893927036	-0.0714346920849138	0.982636615672477	-0.491444257604143	0.167421087379561	0.999549660190662	0.814442162185483
31332_at	-0.132553230349600	0.852802403179423	-0.669160477145465	0.225050614877104	0.881759763614794	1.13610944400118	-0.357603845226704	0.999549660190662	-1.27651860311489
31333_at	-0.331774563069533	0.259994159626521	-2.51795545425183	-0.0855585099430156	0.978000972511352	-0.649334038075503	-0.246216053126518	0.999549660190662	-1.32131487484869
31334_at	-0.277246432044816	0.440959312600662	-1.85942000092213	-0.0259873655011091	0.994866552464865	-0.174290528565667	-0.251259066543707	0.999549660190662	-1.19156647708056
31335_at	-0.0451265357617308	0.960050384205114	-0.263395201301128	-0.109123857201746	0.97805236165552	-0.63693567098019	0.0639973214400156	0.999549660190662	0.264132999157673
31336_at	0.0405894867524932	0.951207086741115	0.296577623139019	0.0190371144688024	0.99661971442899	0.139099619441136	0.0215523722836908	0.999549660190662	0.111353764302493
31337_at	-0.142883472073503	0.758210099611102	-0.968981460951703	-0.0315486838515913	0.992326388917916	-0.213951196215978	-0.111334788221912	0.999549660190662	-0.533887020195705
31338_at	0.059397687456408	0.904130110237633	0.485012717471801	-0.248657632334361	0.535810694327078	-2.03041766680062	0.308055319790769	0.999549660190662	1.77867788232172
31339_at	-0.321718537553828	0.5670308140688	-1.51140117126084	-0.212577286274422	0.927199681449595	-0.998666604360206	-0.109141251279406	0.999549660190662	-0.362558089204189
31340_at	0.0939225243487982	0.896244233158603	0.5202963973457	0.0402969518103351	0.991631953157147	0.223230359238092	0.0536255725384631	0.999549660190662	0.210057410006111
31341_at	-0.0487733687769722	0.963324267420184	-0.251471004599509	0.0291367365874269	0.99661971442899	0.150226334660133	-0.0779101053643991	0.999549660190662	-0.284042912575085
31342_at	-0.235293139090325	0.748737393421646	-0.997673861247714	0.141175853084538	0.980778030819966	0.598604187977286	-0.376468992174862	0.999549660190662	-1.12873903326623
31343_at	0.0534328461981168	0.921627538005977	0.414451721452989	0.138733258263838	0.900437172813273	1.07608412804812	-0.0853004120657213	0.999549660190662	-0.467844761356192
31344_at	-0.0901415424392251	0.877209687967474	-0.590702758935555	-0.0144619956385608	0.997028346266977	-0.0947702967160947	-0.0756795468006644	0.999549660190662	-0.350677207045922
31345_at	0.0901042956727665	0.916486087353493	0.430267707689068	0.0852852537623683	0.989312071837598	0.407255729175026	0.00481904191039817	0.999565899232131	0.0162719260557980
31346_at	-0.0701938969112579	0.962900102703233	-0.252993712926963	0.0677391809300385	0.991631953157147	0.244146395174325	-0.137933077841296	0.999549660190662	-0.351531141638234
31347_at	-0.132484450092284	0.723059350070977	-1.07796043829322	0.0378528661568049	0.991631953157147	0.307990048376405	-0.170337316249089	0.999549660190662	-0.980014987512887
31348_at	-0.221277427727845	0.542577945087163	-1.58016334943834	0.0064802116502527	0.997028346266977	0.0462758133600814	-0.227757639378098	0.999549660190662	-1.15006616120214
31349_at	0.0116126094835298	0.989890629841934	0.0896721693388036	-0.0918144781488914	0.971023930325707	-0.708988229045197	0.103427087632421	0.999549660190662	0.564738183562477
31350_at	-0.143640687161751	0.692682769426039	-1.15849251635827	-0.0862671185020218	0.972309622246576	-0.695762552847191	-0.0573735686597292	0.999549660190662	-0.32719949505689
31351_at	0.176995956925802	0.639065077562354	1.31540769882657	-0.0304119579254465	0.991631953157147	-0.226017160427522	0.207407914851249	0.999549660190662	1.08995197066809
31352_at	-0.0859292523922761	0.873323180940843	-0.602842823491497	0.0585611519381013	0.989312071837598	0.410839954944759	-0.144490404330377	0.999549660190662	-0.716781966604297
31353_f_at	-0.171010241832214	0.699108498083025	-1.14725370604956	0.0595231725080367	0.989635077696496	0.399322166462248	-0.230533414340250	0.999549660190662	-1.09359428707260
31354_r_at	0.132876788288558	0.914539265445416	0.435335985653212	0.135320000764391	0.986321327210683	0.443340531255394	-0.00244321247583379	0.999565899232131	-0.0056600684756203
31355_at	-0.178006084721051	0.558779979726312	-1.54092372235889	0.107136293101748	0.944930691710535	0.927433777473308	-0.285142377822799	0.999549660190662	-1.74539232652402
31356_at	-0.0874601544847353	0.862116265738768	-0.64069928107363	-0.293899700065418	0.484942876579572	-2.15299558580740	0.206439545580682	0.999549660190662	1.06935497224061
31357_at	-0.087569380352293	0.942230964230757	-0.333280547939681	-0.0807930000963806	0.991631953157147	-0.307490303499759	-0.00677638025591243	0.999565899232131	-0.0182364567319274
31358_at	-0.0911416638803493	0.824723678542357	-0.760109099921325	0.0768085110382	0.978000972511352	0.640572551628948	-0.167950174918549	0.999549660190662	-0.990431494094771
31359_at	-0.0811882025011261	0.856704940135294	-0.656458494374869	-0.128911068522122	0.91458532562654	-1.04232835982683	0.0477228660209956	0.999549660190662	0.272851198516625
31360_at	-0.140295775242718	0.690287711094208	-1.16585016240018	0.154577103334320	0.835265485610116	1.28452721198402	-0.294872878577038	0.999549660190662	-1.73267845789315
31361_at	0.0964395127524353	0.963600007204795	0.247332067750479	0.38126997512629	0.93199092792323	0.977817998326395	-0.284830462373855	0.999549660190662	-0.516531555071596
31362_at	-0.355779087173744	0.259994159626521	-2.51800185744135	-0.176904307598868	0.844175418708734	-1.25202798922746	-0.178874779574876	0.999549660190662	-0.895178707019003
31363_at	-0.00712984709934439	0.993728990684776	-0.0525327068306752	0.0865474172782426	0.978000972511352	0.637681290423199	-0.093677264377587	0.999549660190662	-0.488054997928087
31364_i_at	0.104210733716114	0.962007353128535	0.255799254448554	-0.154766901520989	0.991631953157147	-0.379896164345499	0.258977635237104	0.999549660190662	0.449504541398499
31365_f_at	-0.115020784126989	0.812794721713047	-0.79771721453835	-0.0665553726920427	0.984206806937768	-0.461589328567271	-0.0484654114349468	0.999549660190662	-0.237678307516049
31366_at	-0.0621291786267957	0.937330350523821	-0.350673982417277	-0.0752894880650041	0.988724297266373	-0.424954348302394	0.0131603094382085	0.999549660190662	0.0525241504263847
31367_at	-0.0373307538326646	0.958493221623566	-0.269953325407065	-0.0128661866292887	0.997028346266977	-0.093040442779521	-0.0244645672033759	0.999549660190662	-0.125096298985196
31368_at	-0.177571682825531	0.62129981420189	-1.35899981504158	-0.0807647605211939	0.980137574175802	-0.618112600295743	-0.0968069223043369	0.999549660190662	-0.523886373641193
31369_at	-0.215262063664889	0.587797100063543	-1.44823082324074	0.0900281266858194	0.980174763187095	0.605687345950557	-0.305290190350708	0.999549660190662	-1.45233946543743
31370_at	-0.0741171349302823	0.879594144404084	-0.58276531100187	-0.0305600887696569	0.991631953157147	-0.240286671264966	-0.0435570461606254	0.999549660190662	-0.242168968569509
31371_at	-0.127837694218888	0.882153445234888	-0.573127193911298	0.0396641369059436	0.994639806619115	0.177823885378388	-0.167501831124832	0.999549660190662	-0.531002600505094
31372_at	-0.00454763004399084	0.996349996586725	-0.0286025296260096	0.167458465944792	0.908739362236434	1.05323777153797	-0.172006095988783	0.999549660190662	-0.764976613113948
31373_at	-0.0291075683941413	0.980517033066808	-0.145211026879911	0.0465543506681136	0.991631953157147	0.232249048587821	-0.075661919062255	0.999549660190662	-0.266904578990419
31374_at	0.00180001412814867	0.997195796173012	0.0106852735902557	0.379311581177951	0.445740933380898	2.25167567157236	-0.377511567049801	0.999549660190662	-1.58461950698708
31375_at	-0.139627475999073	0.765389564981276	-0.944213376143172	0.00605423008792272	0.997028346266977	0.0409409751939012	-0.145681706086996	0.999549660190662	-0.696609322345879
31376_at	0.0953104344525437	0.919841834751353	0.421468324244515	0.0747183228565786	0.991631953157147	0.330408800522285	0.0205921115959651	0.999549660190662	0.0643888067156061
31377_r_at	-0.201080087902313	0.750026704555085	-0.9937927475086	0.165727920126151	0.95701051739464	0.819072672979264	-0.366808008028464	0.999549660190662	-1.28188943220557
31378_at	-0.197828606140115	0.771741285984272	-0.92303880966412	0.0682541669245804	0.991631953157147	0.318463776406832	-0.266082773064696	0.999549660190662	-0.877874897471405
31379_at	-0.368318428363376	0.260695185483303	-2.51214875343043	0.040519186817046	0.991631953157147	0.276364734462953	-0.408837615180422	0.999549660190662	-1.97177679671956
31380_at	-0.103333909725055	0.89967714524898	-0.502965983649797	0.0821566855793074	0.989466024426825	0.399888267904995	-0.185490595304364	0.999549660190662	-0.638414363697502
31381_at	-0.214403216331588	0.747777623190595	-1.00202191770329	0.141375811977847	0.977189514571138	0.66072545299793	-0.355779028309435	0.999549660190662	-1.17573994122293
31382_f_at	-0.0999318243277072	0.815725857063961	-0.789642879606683	-0.0248230420785704	0.993487298394427	-0.196147108885368	-0.0751087822491368	0.999549660190662	-0.419664884082578
31383_at	-0.0458747688406564	0.935272857572094	-0.360836843974334	-0.0837896118776564	0.977673428346658	-0.65906335599827	0.037914843037	0.999549660190662	0.210877988981737
31384_at	-0.0278710823162438	0.972552765208447	-0.199946788270284	0.126219067256688	0.94981594353626	0.9054939750846	-0.154090149572932	0.999549660190662	-0.781664659968272
31385_at	-0.114001591997649	0.747977510663931	-1.00000206543958	-0.0588396311730612	0.982355439488488	-0.516130973890066	-0.0551619608245879	0.999549660190662	-0.342148530054801
31386_at	-0.288663629732323	0.440664967681135	-1.86089276001379	-0.0718153257787453	0.984206806937768	-0.462963137834938	-0.216848303953578	0.999549660190662	-0.988485515464215
31387_at	-0.248999986525881	0.516163769474482	-1.65639448041782	0.161933393175508	0.900437172813273	1.07721121753298	-0.410933379701389	0.999549660190662	-1.93295112611120
31388_at	0.121362424331976	0.765389564981276	0.943715457039414	0.177196853959859	0.79999797830756	1.37788455480462	-0.0558344296278825	0.999549660190662	-0.307003913211422
31389_at	-0.332391218525601	0.262999877039054	-2.49891095469211	-0.133307335615379	0.927199681449595	-1.00220205211116	-0.199083882910222	0.999549660190662	-1.05833301447726
31390_at	0.18298479366689	0.597449065489477	1.42398045659148	0.0462694247571589	0.991631953157147	0.360066840919396	0.136715368909731	0.999549660190662	0.752300532238432
31391_at	-0.0704462724956674	0.908292260288096	-0.468078717500692	-0.143066350684581	0.94019804889717	-0.950601239406408	0.0726200781889137	0.999549660190662	0.341194947314766
31392_r_at	-0.394581590364032	0.453917065410863	-1.82445470771243	0.195906943047011	0.94981594353626	0.905828739211883	-0.590488533411043	0.999549660190662	-1.93060193988156
31393_r_at	-0.253478885178174	0.6836951107276	-1.18258392142176	-0.0172875396173922	0.997028346266977	-0.0806535281157611	-0.236191345560782	0.999549660190662	-0.77918245350223
31394_at	-0.289859959275293	0.507629663443135	-1.68214681527148	0.197322976941601	0.87936546700836	1.14512614323166	-0.487182936216894	0.999549660190662	-1.99918388122293
31395_i_at	0.0132615617915155	0.991787078455484	0.0777969255576289	0.0559466678991845	0.991631953157147	0.328202577205867	-0.0426851061076690	0.999549660190662	-0.177063534327906
31396_r_at	0.00193476913651658	0.997474666892388	0.00899443605793787	-0.0886695001491233	0.989312071837598	-0.412210498052757	0.09060426928564	0.999549660190662	0.297836865178905
31397_at	-0.0227961878435545	0.974897770096414	-0.185217188540929	-0.0126635012242158	0.997028346266977	-0.102889926593451	-0.0101326866193387	0.999549660190662	-0.0582141651995824
31398_at	-0.0959857246825306	0.911117780307464	-0.452841923509825	0.0587504598358262	0.991631953157147	0.277173208069598	-0.154736184518357	0.999549660190662	-0.5161986499086
31399_at	-0.399740683355068	0.305093231030623	-2.32861913553724	-0.0413917064923099	0.991631953157147	-0.241120115624859	-0.358348976862758	0.999549660190662	-1.47608471270032
313_at	-0.0580435696887154	0.912871564782277	-0.444967609405651	0.0670932392877841	0.982355439488488	0.514343250307894	-0.125136808976499	0.999549660190662	-0.678335214169344
31400_at	-0.135704147427300	0.74205099875383	-1.02166099698218	-0.00898937447485793	0.997028346266977	-0.067677322044631	-0.126714772952442	0.999549660190662	-0.674568325689602
31401_r_at	-0.0210210651907374	0.978067470242791	-0.163879051376003	-0.0706179253858972	0.982355439488488	-0.550533406246299	0.0495968601951597	0.999549660190662	0.273405916304096
31402_at	-0.0674622144569348	0.953596560360358	-0.287606890859954	0.175717340697898	0.967307775371303	0.749123319403678	-0.243179555154833	0.999549660190662	-0.733078961938369
31403_at	-0.210548492187695	0.436349257895738	-1.87766265304275	-0.187916752490248	0.6815265916669	-1.67583374435886	-0.0226317396974469	0.999549660190662	-0.142714589969859
31404_at	-0.124818482549850	0.799987488398256	-0.845793383644675	0.0635219070997088	0.988724297266373	0.430436323562643	-0.188340389649559	0.999549660190662	-0.902430680318017
31405_at	-0.151547815902886	0.616220719304026	-1.37192810806912	-0.0353763739561952	0.991631953157147	-0.320254313814525	-0.116171441946690	0.999549660190662	-0.74364567151361
31406_at	-0.193523685279425	0.535579710517128	-1.59649365057764	-0.0775859925373048	0.978000972511352	-0.640053667233158	-0.115937692742120	0.999549660190662	-0.676305198020834
31407_at	-0.190119737356225	0.526100990038555	-1.62392963674412	-0.0391735537148445	0.991631953157147	-0.334605421503023	-0.150946183641381	0.999549660190662	-0.911689895745001
31408_at	-0.126521256812682	0.729899629294003	-1.05534729585580	-0.094485227936957	0.96308122475275	-0.788126298407046	-0.0320360288757247	0.999549660190662	-0.188953779371444
31409_at	0.0901538410172664	0.823367717435046	0.768001482137901	0.100523061147640	0.954846619126608	0.856334672813778	-0.0103692201303733	0.999549660190662	-0.0624609981307568
31410_at	-0.169273987758897	0.643008983631755	-1.30393321585570	0.0983938272265004	0.966730782764625	0.757936770170156	-0.267667814985398	0.999549660190662	-1.45796224904390
31411_at	-0.148065485574815	0.784407019813653	-0.887601799430568	0.0549495023169104	0.991631953157147	0.329403418662748	-0.203014987891725	0.999549660190662	-0.860552642453197
31412_at	0.0650950276755209	0.954519821529146	0.282892160495279	-0.017194105450403	0.997028346266977	-0.0747227217245244	0.0822891331259239	0.999549660190662	0.252871908270852
31413_at	-0.195728661466452	0.613731256711555	-1.38416707581353	0.129454776636599	0.949070217474793	0.915486972039035	-0.325183438103052	0.999549660190662	-1.62610097161964
31414_at	-0.160320678140900	0.66872190478609	-1.22498841965595	0.0849092880224074	0.978000972511352	0.6487802805903	-0.245229966163308	0.999549660190662	-1.32495455431922
31415_at	-0.0140970383287229	0.989005069574213	-0.0999453736887028	-0.0573868414522627	0.989312071837598	-0.406862007466808	0.0432898031235398	0.999549660190662	0.217022833003447
31416_at	-0.172544759285106	0.661140883038227	-1.24818486547891	-0.230957027165144	0.683081518379362	-1.67073788319005	0.0584122678800378	0.999549660190662	0.298790104234383
31417_at	0.069584505657188	0.948029129504942	0.312745518597682	-0.123597564302732	0.982355439488488	-0.555505625572771	0.19318206995992	0.999549660190662	0.613946271815906
31418_at	0.0414878338312850	0.963404353747384	0.25097319228124	0.139596187863831	0.955910687304265	0.844462042558086	-0.0981083540325463	0.999549660190662	-0.419659990589366
31419_r_at	-0.189844648989064	0.685388333309411	-1.17926958437004	-0.110031356527280	0.973603244530022	-0.683488487932422	-0.0798132924617843	0.999549660190662	-0.35057017527514
31420_at	-0.044326792569688	0.960364317824395	-0.260534662738383	0.0600467704368057	0.991631953157147	0.352930229718004	-0.104373563006494	0.999549660190662	-0.433785185475787
31421_at	0.0530405753266017	0.958438759494013	0.270598968970119	0.440339609398775	0.447640700838261	2.24649607524624	-0.387299034072173	0.999549660190662	-1.39717024277472
31422_at	-0.219830356058147	0.700630804928485	-1.14392989748158	-0.0203583658215258	0.997028346266977	-0.105938705394038	-0.199471990236622	0.999549660190662	-0.733970610737006
31423_at	-0.232778890669463	0.616634952560001	-1.37025503628318	0.0414729202913193	0.991631953157147	0.244130718791187	-0.274251810960783	0.999549660190662	-1.14154311486405
31424_at	-0.0394071550889077	0.938827451967288	-0.346242111910942	-0.0705601003918606	0.979893644006652	-0.619960464570624	0.0311529453029529	0.999549660190662	0.193548103300873
31425_g_at	-0.00784687856159572	0.994258234229611	-0.0478814859830185	0.0225088127793622	0.99661971442899	0.137348296539745	-0.0303556913409579	0.999549660190662	-0.130977235299556
31426_at	-0.104142373890131	0.793840713753712	-0.862776437699626	-0.124536269500410	0.9178698654958	-1.03173141681330	0.0203938956102796	0.999549660190662	0.119469211446508
31427_at	-0.219637112978591	0.534889684604988	-1.59944984272782	-0.0843483175997735	0.980137574175802	-0.614244566820837	-0.135288795378818	0.999549660190662	-0.696645331454593
31428_at	-0.0530400529519586	0.911117780307464	-0.45374932823925	-0.081383648977865	0.972309622246576	-0.696224343644845	0.0283435960259064	0.999549660190662	0.171455727661608
31429_at	-0.0110137522031035	0.992049041177288	-0.0735229492360693	0.0418761415646891	0.991631953157147	0.279546640752959	-0.0528898937677926	0.999549660190662	-0.249657901311996
31430_at	-0.0996607415204158	0.825568773993705	-0.75630970778014	-0.151195257297360	0.879182280154001	-1.14739705043118	0.051534515776944	0.999549660190662	0.276540512024777
31431_at	-0.0270850544447914	0.972552765208447	-0.201407317517659	0.0280079096282702	0.992715800604486	0.208269765859441	-0.0550929640730615	0.999549660190662	-0.289685443752674
31432_g_at	0.0233071632400579	0.975886462829457	0.176652822702148	-0.0750694189265468	0.982288611333058	-0.568976353552652	0.0983765821666047	0.999549660190662	0.527239446780309
31433_at	-0.0722568513716189	0.896553670485659	-0.51746571484255	-0.0731957634280738	0.982355439488488	-0.524189711103734	0.00093891205645491	0.999565899232131	0.00475458335295654
31434_at	-0.154526132368093	0.676302001386912	-1.20159149477113	-0.154786569717672	0.857450971703752	-1.20361664934777	0.000260437349578702	0.999565899232131	0.00143200053408754
31435_at	0.0080275691847671	0.992894022308264	0.0589437321338183	0.00681661265018185	0.997028346266977	0.050052086860211	0.00121095653458525	0.999565899232131	0.00628734266887302
31436_s_at	-0.0643227762186376	0.89967714524898	-0.505676874760833	0.0890661078969197	0.971841471053152	0.7001978729173	-0.153388884115557	0.999549660190662	-0.852682211344825
31437_r_at	-0.218846105770508	0.701296120510426	-1.14211227652351	0.120102601086317	0.979688704309332	0.62679047753736	-0.338948706856825	0.999549660190662	-1.250803132656
31438_s_at	-0.172928516494867	0.666861161303838	-1.23133820696542	-0.0675607601717623	0.983668657458346	-0.481066668339733	-0.105367756323105	0.999549660190662	-0.530522092693486
31439_f_at	-0.190064038888828	0.662445662062519	-1.24477702726266	-0.0249975029294056	0.995792376676197	-0.163714911917955	-0.165066535959422	0.999549660190662	-0.764426352644114
31440_at	-0.0169196322893157	0.986174306252452	-0.112479317146722	0.0389048178806988	0.991631953157147	0.258633714616947	-0.0558244501700145	0.999549660190662	-0.262416541346789
31441_at	0.00300017178723699	0.996703134862654	0.0158725498530318	-0.103901008901717	0.982355439488488	-0.549693171100582	0.106901180688954	0.999549660190662	0.399915356492959
31442_at	-0.261719899587054	0.5670308140688	-1.51171166543284	-0.0133361694395626	0.997028346266977	-0.0770306077061212	-0.248383730147491	0.999549660190662	-1.01447270475845
31443_at	0.0554269414225415	0.931728347402006	0.376607520101997	0.0539555123526076	0.991631953157147	0.366609651938765	0.00147142906993381	0.999565899232131	0.00706956037563051
31444_s_at	-1.39951966640096	0.00511568390249992	-7.2007500497848	-0.540822736193215	0.286219482754959	-2.78261852124080	-0.858696930207744	0.999549660190662	-3.12409076400755
31445_at	-0.167434179693208	0.6836951107276	-1.18225117462641	-0.0129984098088105	0.997028346266977	-0.0917816499169977	-0.154435769884397	0.999549660190662	-0.771078395599298
31446_s_at	-0.286076491818934	0.414189172047894	-1.95396312311076	-0.359458094816833	0.379784446758581	-2.45517503766192	0.0733816029978982	0.999549660190662	0.354410343590617
31447_at	-0.00268986788273295	0.996510727249563	-0.0211651528864475	0.0243094519172571	0.993487298394427	0.191278266757003	-0.0269993197999900	0.999549660190662	-0.150220182648343
31448_s_at	0.215055664530745	0.89489730155785	0.526283737317206	0.467668702640135	0.879379712937641	1.14447779456910	-0.252613038109391	0.999549660190662	-0.437129209972041
31449_at	-0.170253554379587	0.66872190478609	-1.22514760161703	0.092935161421682	0.975273084841828	0.668763072445533	-0.263188715801269	0.999549660190662	-1.33919708059122
31450_s_at	-0.00966461666419072	0.992631483112425	-0.0645303302705502	0.108662044713536	0.97078889450205	0.725532928710828	-0.118326661377727	0.999549660190662	-0.558659087992076
31451_at	-0.328535117755894	0.446160298336649	-1.84524853531124	0.0148347803963631	0.997028346266977	0.0833209459768987	-0.343369898152257	0.999549660190662	-1.36370455820827
31452_at	-0.129390652996949	0.685671128842988	-1.17735163572222	-0.0313517597893771	0.991631953157147	-0.285275982583253	-0.0980388932075718	0.999549660190662	-0.630792743665983
31453_s_at	-0.0793723221050175	0.898917185520537	-0.509676686006589	-0.271965671733589	0.653650803019287	-1.74638411225176	0.192593349628572	0.999549660190662	0.874484207441722
31454_f_at	0.268237380511653	0.530673877969191	1.61039199766324	0.115755952806336	0.972309622246576	0.694953327256745	0.152481427705317	0.999549660190662	0.647312891604828
31455_r_at	0.0840410599653696	0.83327258150671	0.7381320137869	-0.102368091057278	0.951359755303606	-0.899098193558781	0.186409151022647	0.999549660190662	1.15769658197759
31456_at	-0.111674811312480	0.822603573122045	-0.771485266837118	-0.120180225560580	0.955910687304265	-0.830243385195564	0.00850541424810025	0.999565899232131	0.041548263941019
31457_at	-0.0936618006661032	0.822147403020428	-0.772868945260325	-0.0907900303278009	0.967307775371303	-0.749171962108079	-0.00287177033830233	0.999565899232131	-0.0167562974806160
31458_at	-0.135682075602424	0.784407019813653	-0.888847907604182	-0.0695829011703788	0.984206806937768	-0.455834831798629	-0.0660991744320452	0.999549660190662	-0.306186482244551
31459_i_at	-0.127355354228007	0.852802403179423	-0.668896636206105	0.199667328849581	0.910576919379026	1.04869406894847	-0.327022683077589	0.999549660190662	-1.21452003491778
31460_f_at	-0.243194922157731	0.387464836273851	-2.04761580690586	-0.096672981494402	0.957926664070892	-0.813952541658209	-0.146521940663329	0.999549660190662	-0.872331660557355
31461_at	-0.262190863100144	0.374072193542491	-2.089758949522	0.0312004774437842	0.991631953157147	0.248679439842278	-0.293391340543928	0.999549660190662	-1.65352564250643
31462_f_at	-0.100650008367843	0.939548605355894	-0.343816713938098	0.164215317293305	0.982355439488488	0.56095346325003	-0.264865325661148	0.999549660190662	-0.639769127705079
31463_s_at	0.398335253857010	0.253523603733829	2.55005115176665	0.317152978269625	0.535810694327078	2.03034079884127	0.0811822755873841	0.999549660190662	0.367490714806389
31464_at	0.0382586431834913	0.963600007204795	0.247317186774811	-0.046063436038005	0.991631953157147	-0.297770084512999	0.0843220792214963	0.999549660190662	0.385434905866082
31465_g_at	0.148902120551475	0.701603951409438	1.14053173805369	-0.0286938956050022	0.991631953157147	-0.219783966169849	0.177596016156477	0.999549660190662	0.961888459011016
31466_at	-0.203390473575031	0.719418970081577	-1.08873541026662	0.105428412602639	0.982355439488488	0.564351142072288	-0.308818886177670	0.999549660190662	-1.16890871104713
31467_at	-0.325364093991862	0.453917065410863	-1.82479360052397	0.0218229239394248	0.996892824317683	0.122393136442338	-0.347187017931287	0.999549660190662	-1.37686894594538
31468_f_at	0.00269911609494411	0.996441860688647	0.0240487685685481	-0.144629488535172	0.83396546838445	-1.28862967565012	0.147328604630117	0.999549660190662	0.928203829424426
31469_s_at	-0.238110722132766	0.728685990027234	-1.05832439595271	0.179516625718161	0.961728657698923	0.797892773474978	-0.417627347850927	0.999549660190662	-1.31254374785722
31470_at	-0.122779871259775	0.85256379027744	-0.672094668701347	0.311089485037839	0.670633481400329	1.70289789554030	-0.433869356297614	0.999549660190662	-1.67937334744289
31471_at	-0.172575755263788	0.603135626117206	-1.40998835106875	-0.0949960869234374	0.963410867146766	-0.776142487421968	-0.0775796683403502	0.999549660190662	-0.448196708411681
31472_s_at	0.0327784744406516	0.975886462829457	0.174104098423058	1.22540957086636	0.0129048501020091	6.50880897221014	-1.19263109642571	0.547909846316164	-4.47931277307032
31473_s_at	0.0846329484521302	0.89489730155785	0.527691101787910	0.249246009314409	0.727681333776611	1.55406261600059	-0.164613060862279	0.999549660190662	-0.725754257716489
31474_r_at	0.00906682194095687	0.993648119880694	0.0531850236696507	-0.18273241056606	0.902311418132287	-1.07188909680326	0.191799232507017	0.999549660190662	0.795547539923884
31475_at	-0.154355665595813	0.66544430451289	-1.23471186067333	-0.0940933116420481	0.967307775371303	-0.75266513506985	-0.0602623539537648	0.999549660190662	-0.340858508522994
31476_g_at	-0.0949987515941064	0.883171473293431	-0.570553010462695	0.0308481158310885	0.993487298394427	0.185270701553318	-0.125846867425195	0.999549660190662	-0.534448072148111
31477_at	0.970760356781648	0.0534591476356368	4.17191240191184	0.7821237245247	0.171734837125572	3.36123291745422	0.188636632256948	0.999549660190662	0.573236960828799
31478_at	-0.200938920612045	0.522367411992431	-1.63771905211999	-0.0827546112818611	0.974575967608256	-0.674477613069072	-0.118184309330184	0.999549660190662	-0.681114553472793
31479_f_at	0.261439510170782	0.374967408911645	2.08510992671174	0.385736753982841	0.222304592274156	3.07644217318868	-0.124297243812059	0.999549660190662	-0.70097775389274
31480_f_at	-0.196392417567897	0.511640654459468	-1.66818906880474	-0.0657034804415595	0.982355439488488	-0.558096026376084	-0.130688937126338	0.999549660190662	-0.784954318049312
31481_s_at	-0.439187988855858	0.558376879988623	-1.54177152754446	-0.248893266534214	0.954846619126608	-0.87374099810805	-0.190294722321644	0.999549660190662	-0.472368917404122
31482_at	-0.0410221061348039	0.974342801133317	-0.188162115490371	0.136885667054464	0.979688704309332	0.627873581347549	-0.177907773189268	0.999549660190662	-0.577024374924383
31483_g_at	-0.0762918461407391	0.940024045279667	-0.342268346921401	0.185017025613369	0.955910687304265	0.83004245817021	-0.261308871754109	0.999549660190662	-0.828948919938539
31484_at	-0.0221597911787583	0.985578015814104	-0.116452190157183	0.156031863792732	0.95701051739464	0.819964959344396	-0.178191654971490	0.999549660190662	-0.662146916431943
31485_at	-0.221974528321958	0.697605709825445	-1.14988953532580	-0.0491086102144918	0.991631953157147	-0.254396202154028	-0.172865918107466	0.999549660190662	-0.633209408393105
31486_s_at	-0.00945639440371426	0.994258234229611	-0.0498255007066568	-0.071884287985216	0.991631953157147	-0.378756478304045	0.0624278935815017	0.999549660190662	0.232589324801434
31487_at	-0.205497237829187	0.650876569519906	-1.28009252090534	-0.152149766588254	0.941167788536538	-0.947778083659744	-0.053347471240933	0.999549660190662	-0.234981792062554
31488_s_at	0.536537189505435	0.259976382629867	2.51974927282158	0.312535702874352	0.763898957292042	1.46776705408685	0.224001486631083	0.999549660190662	0.743863760554998
31489_at	-0.062915115204091	0.89575888363479	-0.521610113186368	-0.112777967433774	0.94377885537805	-0.935007877951631	0.0498628522296833	0.999549660190662	0.292316362792879
31490_at	-0.192832634587512	0.570953065069324	-1.49916244107467	-0.130915204775591	0.923788960622578	-1.01779015976726	-0.0619174298119205	0.999549660190662	-0.340381604387706
31491_s_at	0.0784335403605816	0.972552765208447	0.200929483686171	0.17412466926352	0.985288323367514	0.446069114454098	-0.0956911289029385	0.999549660190662	-0.173339895253568
31492_at	0.326662026426238	0.630531348083652	1.33758315585706	0.32291072900054	0.819650983278491	1.32222271649372	0.00375129742569769	0.999565899232131	0.0108614708358163
31493_s_at	0.0292007890854453	0.98198244809909	0.135282506044828	0.154945740471280	0.971023930325707	0.717838412194628	-0.125744951385835	0.999549660190662	-0.411929231658798
31494_at	-0.493814675343009	0.137481032078345	-3.18200878484757	-0.0518173765181613	0.991631953157147	-0.333897219992529	-0.441997298824847	0.999549660190662	-2.01391900108483
31495_at	-0.378375147146732	0.342061219193299	-2.20473388486214	0.073993766483353	0.988724297266373	0.43115031593542	-0.452368913630085	0.999549660190662	-1.86385159280643
31496_g_at	-0.0188415316748554	0.989890629841934	-0.0922959559184065	-0.0494798314555451	0.991631953157147	-0.242378826821479	0.0306382997806898	0.999549660190662	0.106124615755508
31497_at	-0.0347482591274666	0.98217688539546	-0.133037569254616	0.0410766534291316	0.996081994339843	0.157266529677925	-0.075824912556599	0.999549660190662	-0.205275996961453
31498_f_at	-0.290294066272914	0.377143617538181	-2.07608932191666	-0.259059985826959	0.61120940276262	-1.85271327525379	-0.0312340804459543	0.999549660190662	-0.157950717349956
31499_s_at	0.00120735433852825	0.997488254595312	0.0081370680482379	0.206775955497570	0.792191120003581	1.39358427508046	-0.205568601159042	0.999549660190662	-0.979659115068445
314_at	0.0864304238773022	0.892006248511421	0.54018971928572	-0.100298051658338	0.979688704309332	-0.626862323932799	0.186728475535641	0.999549660190662	0.82523041375743
31500_at	-0.196594409679166	0.56701685377466	-1.51325822856662	-0.224360241522904	0.662249592382861	-1.72698187197592	0.0277658318437375	0.999549660190662	0.151125437554614
31501_at	-0.509842303109911	0.051892799302608	-4.19714108384697	-0.17240473224635	0.781468974798725	-1.41927607879332	-0.337437570863561	0.999549660190662	-1.96424718229424
31502_at	0.0122147305559226	0.992093552681824	0.07096260793894	-0.204889367333166	0.862757525218254	-1.19032374708185	0.217104097889089	0.999549660190662	0.891864134653264
31503_at	0.407229103670259	0.220168159569356	2.70029715737442	0.24335043816780	0.700322171809168	1.61363343264977	0.163878665502459	0.999549660190662	0.768387288622229
31504_at	0.161074976009591	0.772026791367144	0.92256259894069	0.14704037472133	0.955910687304265	0.842178925695113	0.0140346012882606	0.999549660190662	0.056839840448631
31505_at	-0.00822823951470575	0.991787078455484	-0.0757565890697256	0.019216317410379	0.994639806619115	0.176922737711963	-0.0274445569250847	0.999549660190662	-0.178671265432984
31506_s_at	-0.170966183175567	0.788595003458552	-0.875441395906347	-0.134412281797433	0.973603244530022	-0.688265207879532	-0.0365539013781344	0.999549660190662	-0.132353551830410
31507_at	0.055786166377569	0.927207776919909	0.396087248341579	0.0713201680438091	0.982525411749175	0.506380182508652	-0.0155340016662402	0.999549660190662	-0.0779888816664987
31508_at	-0.9582522858302	0.0173206546734341	-5.52767057796729	-0.740399790370342	0.0756955081684589	-4.2709902159195	-0.217852495459859	0.999549660190662	-0.888607205787953
31509_at	-0.0306446590488534	0.955880456190957	-0.276924666251742	-0.0589674987744413	0.982355439488488	-0.532867893611731	0.0283228397255879	0.999549660190662	0.180979191665018
31510_s_at	0.292147109946978	0.733918631376646	1.04538633798050	0.0864876481649546	0.991631953157147	0.309477666276133	0.205659461782023	0.999549660190662	0.52036601209614
31511_at	-0.126027139222423	0.7054707693424	-1.12874738193261	-0.0995691247330441	0.954260421942072	-0.891779259270445	-0.0264580144893785	0.999549660190662	-0.167561766459464
31512_at	-0.0398829497586064	0.953180251907735	-0.290580180142927	-0.0310885822948359	0.991631953157147	-0.226505960524453	-0.0087943674637705	0.999565899232131	-0.0453073151914594
31513_at	-0.0172499031612343	0.990885217141034	-0.0846001694228553	0.132403534402057	0.978000972511352	0.64935793191997	-0.149653437563291	0.999549660190662	-0.518986750566314
31514_at	-0.278472185057282	0.577490547933988	-1.47835600877816	0.122632191923648	0.978000972511352	0.651031045569845	-0.40110437698093	0.999549660190662	-1.50570402590032
31515_at	-0.0450679968822296	0.946382055300865	-0.317732657690233	0.0837206200501566	0.98088789152591	0.590236463837584	-0.128788616932386	0.999549660190662	-0.642031122940312
31516_f_at	0.0135942623150269	0.991787078455484	0.0756356120877129	0.0206229474121793	0.997028346266977	0.11474173547826	-0.00702868509715238	0.999565899232131	-0.0276522050353737
31517_f_at	0.198478450506093	0.757452804432933	0.971319251707287	-0.0830286525680632	0.989312071837598	-0.406327883339657	0.281507103074156	0.999549660190662	0.974143631273914
31518_i_at	-0.130639004564645	0.79385033090775	-0.862313030285337	-0.0384294845577831	0.991631953157147	-0.253662720347256	-0.092209520006862	0.999549660190662	-0.430380761528511
31519_f_at	0.146558165412255	0.807728376131727	0.820452187404221	0.035701197239721	0.993292004856523	0.199860071159360	0.110856968172534	0.999549660190662	0.438824893747651
31520_at	-0.0600592938522695	0.957006597523962	-0.274009618151317	0.467906072414276	0.492331840056692	2.13473645807897	-0.527965366266545	0.999549660190662	-1.70324068465893
31521_f_at	-0.200884672787858	0.669215906316959	-1.22310907501085	-0.341353624332681	0.51609984367167	-2.0783701907913	0.140468951544824	0.999549660190662	0.604760934653528
31522_f_at	-0.456646457593486	0.108285541852337	-3.40410836821217	-0.41002666092667	0.225258339333686	-3.05657728082742	-0.0466197966668158	0.999549660190662	-0.245741588562890
31523_f_at	-0.31103295593892	0.324267186474776	-2.26096185958548	-0.200054839912793	0.766643480786742	-1.45423934741221	-0.110978116026127	0.999549660190662	-0.57043895889357
31524_f_at	-0.517237383102012	0.0774511131493603	-3.76035018584301	-0.237433793828643	0.662249592382861	-1.72615947709421	-0.279803589273369	0.999549660190662	-1.43839004438294
31525_s_at	-0.069701229715271	0.908007943381243	-0.468899765997281	-0.00748427233967952	0.997028346266977	-0.0503488039317443	-0.0622169573755915	0.999549660190662	-0.295960223548694
31526_f_at	-0.149476128111669	0.839277340419729	-0.710810660840275	-0.149042588461947	0.971023930325707	-0.708749029937655	-0.000433539649721482	0.999565899232131	-0.00145779319154627
31527_at	0.0906656674812538	0.801599017490705	0.837635935757282	0.00462140062874461	0.997028346266977	0.0426958886170244	0.0860442668525092	0.999549660190662	0.56210749796963
31528_f_at	-0.141704628326048	0.737789581915742	-1.03587864823567	-0.155811422615111	0.881642655438234	-1.13900108800151	0.0141067942890629	0.999549660190662	0.0729185764509244
31529_at	-0.201623977486803	0.553294668319069	-1.55412637454002	0.00203962977248207	0.998981518195379	0.0157215548627837	-0.203663607259285	0.999549660190662	-1.11005011631239
31530_at	0.0800331618614534	0.921627538005977	0.41489937685283	0.304188656816452	0.717687467775288	1.57694237267953	-0.224155494954998	0.999549660190662	-0.82168848237939
31531_g_at	0.567114750879216	0.123846322941274	3.27023442383785	0.395740148971953	0.435167121248299	2.28201268977119	0.171374601907263	0.999549660190662	0.698778289474462
31532_at	-0.0228555852127830	0.975842871460068	-0.179607197041185	-0.152638432397596	0.858364284330297	-1.19948628523235	0.129782847184813	0.999549660190662	0.721163419250327
31533_s_at	-0.282037771161612	0.558878311021963	-1.54051813272819	0.0277030364525359	0.99661971442899	0.151316718363609	-0.309740807614148	0.999549660190662	-1.19630789585475
31534_at	-0.132455599862103	0.71858634082334	-1.09153076200705	-0.0135650267182879	0.997028346266977	-0.111785715106599	-0.118890573143815	0.999549660190662	-0.692784366497241
31535_i_at	0.0460340814738069	0.94812884903668	0.308499394093844	-0.0379651310552873	0.991631953157147	-0.254424972808759	0.0839992125290943	0.999549660190662	0.398047637131975
31536_at	0.45935834818984	0.49029421350266	1.72363134064693	0.616877774174327	0.425947344238275	2.31468497112405	-0.157519425984487	0.999549660190662	-0.417938030155299
31537_at	-0.283152427047988	0.528717185224602	-1.61389608486642	0.138146367387699	0.963088715622865	0.787398800674023	-0.421298794435687	0.999549660190662	-1.69797189719422
31538_at	0.0982768161124223	0.775950527471625	0.911288235663446	0.0115854609469608	0.997028346266977	0.107428126829285	0.0866913551654616	0.999549660190662	0.568414934081991
31539_r_at	0.124491226376497	0.748722995891081	0.998263650794258	-0.0382822118194479	0.991631953157147	-0.306975372029719	0.162773438195945	0.999549660190662	0.922943364108137
31540_at	-0.0953898229656494	0.809441466846081	-0.81076814685324	0.208343431162176	0.644632158620322	1.77082011833938	-0.303733254127826	0.999549660190662	-1.82545856854931
31541_at	-0.0619949972316638	0.969886164971759	-0.209882505278052	-0.0849652199963167	0.991631953157147	-0.287647617237408	0.0229702227646529	0.999549660190662	0.0549882380061917
31542_at	0.0475319554918272	0.94609138168641	0.319251022795260	-0.187637322974667	0.841958005307794	-1.26027651617504	0.235169278466494	0.999549660190662	1.11689463387680
31543_at	-0.00333742543934434	0.996349996586725	-0.0287801490956882	0.0446768913616795	0.991510204065894	0.385269309499123	-0.0480143168010239	0.999549660190662	-0.292777179919010
31544_at	-0.459325923581504	0.187186824554139	-2.86485177700784	-0.341364400734392	0.495386847579329	-2.12911651584065	-0.117961522847112	0.999549660190662	-0.520243392329379
31545_at	-0.0106240266675126	0.989613797998535	-0.0945723332981117	0.0299172496289053	0.991631953157147	0.266315606296390	-0.0405412762964179	0.999549660190662	-0.255186309335713
31546_at	-0.0632426073714534	0.939548605355894	-0.343296973680127	-0.0341101687638812	0.993487298394427	-0.185158680121789	-0.0291324386075722	0.999549660190662	-0.11182065974037
31547_at	0.278047121307603	0.395339025999502	2.02161630939626	0.0905066909489225	0.977673428346658	0.658053216560402	0.187540430358681	0.999549660190662	0.964184709519936
31548_at	-0.0901081108682469	0.898023745271303	-0.513007215865097	-0.0115851913296003	0.997028346266977	-0.0659572894381596	-0.0785229195386465	0.999549660190662	-0.316112034505435
31549_at	-0.00528127578027515	0.995081798103707	-0.0361646200868141	-0.0123125646236124	0.997028346266977	-0.0843128138792424	0.00703128884333726	0.999565899232131	0.0340459143325101
31550_at	-0.0567906477789313	0.933425061317774	-0.368674681129269	0.287938913896999	0.605977626674776	1.86924769160789	-0.34472956167593	0.999549660190662	-1.58245008553153
31551_at	0.0275082427525177	0.977028479702835	0.166856744576926	-0.0264651361502306	0.995886750358944	-0.160529572991660	0.0539733789027483	0.999549660190662	0.23149708522044
31552_at	0.0567851915882205	0.952627181851513	0.292966964246806	0.148499987366371	0.966049450922163	0.766143236865289	-0.0917147957781506	0.999549660190662	-0.334586151065103
31553_at	-0.31515425588889	0.671616819996978	-1.21539090052078	0.379838146515525	0.765664753733274	1.46484401945822	-0.694992402404416	0.999549660190662	-1.89521228709013
31554_at	-0.090614144499071	0.883229490160889	-0.569344389203858	0.0640920766514341	0.989312071837598	0.402701635993393	-0.154706221150505	0.999549660190662	-0.687340336042406
31555_at	0.0320819426289889	0.970487847906572	0.207826320110794	0.233397734595599	0.745150768856597	1.51194685634060	-0.201315791966610	0.999549660190662	-0.92215247465273
31556_at	-0.250179436909838	0.551849410077448	-1.55902107952722	-0.0141136756032374	0.997028346266977	-0.0879509445174182	-0.236065761306601	0.999549660190662	-1.04020366806644
31557_at	-0.537746613635408	0.124094924669591	-3.26825767170058	-0.177848971043105	0.900437172813273	-1.08091106345817	-0.359897642592303	0.999549660190662	-1.5466876194936
31558_at	-0.228701597696402	0.454098783628742	-1.82229358159396	0.0310143406745613	0.991631953157147	0.247122164942841	-0.259715938370963	0.999549660190662	-1.46329790747039
31559_at	-0.0642968765539358	0.919841834751353	-0.421223905489994	0.0413363034617831	0.991631953157147	0.270803810634344	-0.105633180015719	0.999549660190662	-0.489337490840559
31560_at	-0.157343661855337	0.714367436978634	-1.10630928461217	0.0578328966295567	0.989312071837598	0.406632652010597	-0.215176558484893	0.999549660190662	-1.06981150292746
31561_at	-0.329052206382433	0.371552692926541	-2.10031574373494	-0.00601621853570933	0.997028346266977	-0.0384010751583121	-0.323035987846723	0.999549660190662	-1.45799384437854
31562_at	0.0330893225724376	0.98090915530843	0.141074571229367	0.039241684935206	0.995792376676197	0.167304841748662	-0.00615236236276839	0.999565899232131	-0.0185476021565510
31563_at	-0.0130824246095447	0.991787078455484	-0.0787389583235616	-0.128528527566044	0.96352685120857	-0.773572382601617	0.115446102956500	0.999549660190662	0.491321426102082
31564_at	-0.249991055381209	0.7054707693424	-1.12730077781852	0.0333722758279604	0.99661971442899	0.150487754216113	-0.28336333120917	0.999549660190662	-0.903532935924095
31565_at	-0.125112089914022	0.784407019813653	-0.888351512618282	-0.0500283533386403	0.991631953157147	-0.355223571061154	-0.0750837365753814	0.999549660190662	-0.376978382715070
31566_at	-0.26918893290664	0.482888049171462	-1.74531188371905	-0.178419119751644	0.875909545680965	-1.15679722276411	-0.0907698131549957	0.999549660190662	-0.416142707588935
31567_at	0.0761911244904461	0.89489730155785	0.527254314148635	-0.077278427668749	0.982355439488488	-0.534778619576358	0.153469552159195	0.999549660190662	0.750970689280386
31568_at	0.0295430832220056	0.959424040419134	0.268073364884507	0.044645510651014	0.989312071837598	0.405112498829833	-0.0151024274290084	0.999549660190662	-0.0969013009006717
31569_at	-0.07817062629052	0.903889232045269	-0.485703767888063	0.0914965339689608	0.982288611333058	0.568502689645355	-0.169667160259481	0.999549660190662	-0.745436534892528
31570_at	0.0448626316884653	0.931237030217244	0.379048975698144	-0.0762434115369182	0.978000972511352	-0.644188402666343	0.121106043225383	0.999549660190662	0.723538089005074
31571_at	-0.0931074873902533	0.809441466846081	-0.815876791615741	0.0045019776565951	0.997028346266977	0.039449663924376	-0.0976094650468484	0.999549660190662	-0.604807136840671
31572_at	0.13878175501572	0.883820088744164	0.56800196730159	0.21646270863486	0.954846619126608	0.885932335544427	-0.0776809536191401	0.999549660190662	-0.224810719329647
31573_at	0.142831572533275	0.715476333641801	1.10282483476978	0.0926405719041252	0.971023930325707	0.715292295611626	0.0501910006291499	0.999549660190662	0.274026886369172
31574_i_at	-0.462329992012249	0.650217845028797	-1.28110778444875	-0.0118820829431687	0.997641574382156	-0.0329250302099283	-0.45044790906908	0.999549660190662	-0.882598489682375
31575_f_at	0.0598692268426717	0.919841834751353	0.421042852086370	-0.0960634621561693	0.974370979835343	-0.675586377519346	0.155932688998841	0.999549660190662	0.775433964701581
31576_at	0.103106076392694	0.812540381614635	0.799028891012646	0.216337760627781	0.681113288331763	1.67652700021493	-0.113231684235086	0.999549660190662	-0.620484863495305
31577_at	-0.0697443678246348	0.900860594570564	-0.498593044667239	0.0982545154237613	0.97141421111161	0.702408230591685	-0.167998883248396	0.999549660190662	-0.849236145949277
31578_at	-0.0936521293640888	0.809441466846081	-0.812532983302139	-0.0754744789738959	0.978000972511352	-0.654822308689007	-0.0181776503901929	0.999549660190662	-0.111518287484451
31579_at	-0.0737952246025309	0.89956200249491	-0.507177355413508	-0.280449964000961	0.578472939580731	-1.927467147555	0.20665473939843	0.999549660190662	1.00429654327328
31580_at	-0.176097418440294	0.592141994404764	-1.43849811774622	-0.153940202224216	0.842702592861397	-1.25750106450361	-0.0221572162160779	0.999549660190662	-0.127984243722632
31581_at	0.0541622657760312	0.930380736354213	0.385921481104895	0.0278096379170885	0.993487298394427	0.19815154517969	0.0263526278589428	0.999549660190662	0.132773394995676
31582_at	-0.0911754532318056	0.878214025082114	-0.588063271564445	-0.144984018775340	0.94377885537805	-0.935117659232492	0.0538085655435347	0.999549660190662	0.245404510960621
31583_at	0.0549201293656019	0.923913968850835	0.405060447958085	0.00736264648133655	0.997028346266977	0.0543028014743738	0.0475574828842653	0.999549660190662	0.248023110381666
31584_at	-0.0317594686471754	0.962900102703233	-0.252762343396233	-0.0195242462295546	0.996173384450793	-0.155386548964389	-0.0122352224176208	0.999549660190662	-0.0688550845661842
31585_at	-0.0938874623893682	0.868500534735147	-0.617930182828587	-0.193463829273844	0.83684584960138	-1.27330248737708	0.0995763668844756	0.999549660190662	0.463418200748096
31586_f_at	0.331503527854412	0.714032202955409	1.10720608089610	0.205480283493809	0.973603244530022	0.68629441400248	0.126023244360604	0.999549660190662	0.29762949394101
31587_at	-0.0376721160437041	0.942230964230757	-0.332976854427508	-0.160129981559963	0.78319982210064	-1.41535924070510	0.122457865516259	0.999549660190662	0.765359925173762
31588_at	0.214591696599939	0.484159207165732	1.74096979447515	0.027824119181207	0.991631953157147	0.225735440000112	0.186767577418732	0.999549660190662	1.07143248713612
31589_at	-0.0920848310133593	0.966010707791894	-0.230912464960442	0.184463360424006	0.984206806937768	0.462561409752863	-0.276548191437366	0.999549660190662	-0.490360079385488
31590_g_at	-0.107249600393741	0.876787156040362	-0.594540171847424	-0.314983194757318	0.653650803019287	-1.74611524940465	0.207733594363576	0.999549660190662	0.814286546386136
31591_s_at	-0.263032012825849	0.703554884408592	-1.13424334295515	0.232591145756852	0.926995204833954	1.00297661820993	-0.495623158582701	0.999549660190662	-1.51124272742708
31592_at	-0.0224987360159075	0.974737208073039	-0.186780282399585	-0.131023802681566	0.899320062356193	-1.08773501091917	0.108525066665659	0.999549660190662	0.63707119807828
31593_at	0.151384100824409	0.711710312417883	1.11213581378918	0.0832273580925023	0.980137574175802	0.611425672297576	0.0681567427319063	0.999549660190662	0.354055536457585
31594_at	-0.243954472440377	0.4239303677655	-1.92173316827885	-0.0245504244154766	0.993487298394427	-0.193394137941353	-0.219404048024900	0.999549660190662	-1.22212024854103
31595_at	-0.144836920906962	0.690287711094208	-1.16590989245139	0.156495762177795	0.841958005307794	1.25976136545334	-0.301332683084757	0.999549660190662	-1.71520859539374
31596_f_at	-0.162623764522365	0.622921095183978	-1.35535338063953	-0.112376919830682	0.943358058404683	-0.936581677626983	-0.0502468446916833	0.999549660190662	-0.296116310969211
31597_r_at	-0.140981200519757	0.878241320978658	-0.587516845843052	0.0538427970401347	0.991631953157147	0.224381337169521	-0.194823997559892	0.999549660190662	-0.574098710841227
31598_s_at	0.104935873218002	0.856849291234128	0.656068357022517	0.264233505995328	0.687152702025834	1.65201124107971	-0.159297632777326	0.999549660190662	-0.704237966991326
31599_f_at	-0.161309226870918	0.687394571679014	-1.17423873124493	-0.110154699606784	0.960805870427864	-0.801863087537097	-0.0511545272641341	0.999549660190662	-0.263309342814515
315_at	-0.0740400822386977	0.87195124130738	-0.605503114315131	-0.219377201457841	0.630605367880041	-1.79407659575821	0.145337119219143	0.999549660190662	0.840448368666904
31600_s_at	0.512957929698799	0.437455176429513	1.87147309290997	0.0839557924000687	0.991631953157147	0.306303884536736	0.42900213729873	0.999549660190662	1.10674176094510
31601_s_at	-0.155325297589668	0.70901580694259	-1.12096703152182	0.241097036913287	0.655229747700754	1.73997303704746	-0.396422334502955	0.999549660190662	-2.02299012305364
31602_at	-0.178071375992138	0.883171473293431	-0.570184687629515	0.0271986346243587	0.997028346266977	0.0870900497108754	-0.205270010616497	0.999549660190662	-0.464763423875997
31603_at	0.144894907252169	0.892787273568313	0.538426311819008	0.460687016846143	0.665634056546448	1.71190289629491	-0.315792109593974	0.999549660190662	-0.829773250446536
31604_at	0.099995089436602	0.880569992832245	0.578595183324328	0.118483615102068	0.973603244530022	0.685574155562653	-0.0184885256654663	0.999549660190662	-0.0756455567140868
31605_at	-0.0199664613570754	0.980517033066808	-0.142606004352339	-0.168662402201927	0.857450971703752	-1.20463365201970	0.148695940844852	0.999549660190662	0.75096695147319
31606_at	-0.051251074785819	0.948399369811364	-0.306372140607653	0.09878796971023	0.98088789152591	0.590541405675684	-0.150039044496049	0.999549660190662	-0.634213650715022
31607_at	0.13472878428131	0.780654641053845	0.897553676806191	0.053413250005101	0.991631953157147	0.355835311570441	0.081315534276209	0.999549660190662	0.383052729551490
31608_g_at	0.322997659719778	0.464320991187231	1.79788926223537	0.454451196046104	0.355166857163368	2.52959394904025	-0.131453536326326	0.999549660190662	-0.517393345865709
31609_s_at	-0.01884774891424	0.980719389887058	-0.142025326588938	-0.00959614418375843	0.997028346266977	-0.0723107845872842	-0.00925160473048159	0.999565899232131	-0.0492956253966838
31610_at	-0.133255346807383	0.842048502773769	-0.70304822747448	0.0362273187883249	0.993487298394427	0.191133435696958	-0.169482665595708	0.999549660190662	-0.632281917641188
31611_s_at	0.340545117367952	0.226874094581059	2.66085578589393	-0.0394938182084976	0.991631953157147	-0.308585703707444	0.38003893557645	0.999549660190662	2.09971221363381
31612_at	0.165397578799594	0.861966294586524	0.641733019603251	0.181060271569368	0.97141421111161	0.702503359769139	-0.0156626927697747	0.999565899232131	-0.0429711196263125
31613_at	-0.209677640645666	0.587797100063543	-1.44959690501251	-0.116897803111602	0.959221839040565	-0.808167685746242	-0.0927798375340645	0.999549660190662	-0.453558950594374
31614_at	-0.0965027222729429	0.813523698212512	-0.795349894605291	-0.0450719424242578	0.991631953157147	-0.371471019806041	-0.0514307798486850	0.999549660190662	-0.299727626772273
31615_i_at	-0.094568256576859	0.839566945200653	-0.709154518894359	-0.0537131604137473	0.989312071837598	-0.40278769864546	-0.0408550961631118	0.999549660190662	-0.216634056128556
31616_r_at	-0.117653657721340	0.869049780661304	-0.614057838755378	-0.230231625959747	0.857779360745334	-1.20162464463981	0.112577968238407	0.999549660190662	0.415472472840999
31617_at	-0.113139118941561	0.809751080315124	-0.80674359950229	0.145712567377320	0.916927447565542	1.03901004531790	-0.258851686318881	0.999549660190662	-1.30514491865215
31618_at	-0.132425024019835	0.806694920046883	-0.825773322794692	-0.124226041180773	0.963410867146766	-0.774646269183324	-0.00819898283906184	0.999565899232131	-0.0361522863106863
31619_at	-0.0115278288381191	0.989005069574213	-0.0995107274558558	0.00390876112016336	0.997641574382156	0.0337412766949172	-0.0154365899582825	0.999549660190662	-0.0942233957417096
31620_at	-0.110561842570197	0.838209346998484	-0.720877900024613	0.0774383509408745	0.982525411749175	0.50490833464704	-0.188000193511072	0.999549660190662	-0.86676175882145
31621_s_at	-0.185023771735876	0.807198392684785	-0.823094756922993	0.269310300490576	0.858760807137536	1.19805090037610	-0.454334072226452	0.999549660190662	-1.42916580004193
31622_f_at	0.52959459094105	0.0326687166000873	4.76050154250436	-0.124607424395151	0.88875268141793	-1.12009043556610	0.654202015336201	0.678632113276027	4.15820646508484
31623_f_at	0.639508008458705	0.0245853337027101	5.13112654564894	-0.0286616429098672	0.991631953157147	-0.229968217491410	0.668169651368572	0.824422121281161	3.79086646160023
31624_at	-0.00829507095965187	0.994504415363197	-0.0422338472352106	0.103101213666741	0.982355439488488	0.524933533292967	-0.111396284626393	0.999549660190662	-0.401047900839285
31625_at	-0.000133996367194911	0.999554858411525	-0.00099408231870648	0.188751023519253	0.789463062909457	1.40029210527259	-0.188885019886448	0.999549660190662	-0.99085896562885
31626_i_at	-0.0241925265824285	0.975064723388479	-0.183150357747229	-0.147433900388164	0.89110421851568	-1.11615343309259	0.123241373805735	0.999549660190662	0.659732801444611
31627_f_at	-0.0643452479225228	0.958870882486566	-0.269199509605032	-0.0469915405362133	0.993487298394427	-0.196597263610911	-0.0173537073863095	0.999565899232131	-0.0513375404718172
31628_at	0.0609086004216204	0.904293973802737	0.482946132218895	-0.0793368179733696	0.979106985295492	-0.629064025729817	0.14024541839499	0.999549660190662	0.786309923433858
31629_at	0.0490767816757298	0.942230964230757	0.331013367989688	-0.141823499710251	0.937840784669022	-0.956571981621831	0.190900281385981	0.999549660190662	0.910460332066756
31630_at	-0.00565187608679452	0.996441860688647	-0.0240222904425540	-0.0711107471557506	0.991631953157147	-0.302243537460726	0.0654588710689561	0.999549660190662	0.196732130436727
31631_f_at	0.304690137177809	0.300142967094649	2.34717148554124	0.167018937878057	0.834150399354442	1.28662546206406	0.137671199299752	0.999549660190662	0.749919284961146
31632_at	-0.136463903082459	0.819181930965677	-0.780595197837173	-0.104274117877674	0.980778030819966	-0.596464514318014	-0.0321897852047854	0.999549660190662	-0.130200054940912
31633_g_at	0.0440817054118368	0.942230964230757	0.332226127737727	0.131390728945288	0.92990244866795	0.990239208994147	-0.087309023533451	0.999549660190662	-0.465285511865870
31634_at	-0.198548921345507	0.852802403179423	-0.669801283576498	-0.106420913389570	0.991631953157147	-0.359009073958540	-0.092128007955937	0.999549660190662	-0.219763278960810
31635_g_at	-0.174321590682837	0.873559565234021	-0.602314152781612	0.0812607878782785	0.991631953157147	0.280771431774748	-0.255582378561115	0.999549660190662	-0.624435805207888
31636_s_at	-0.0714784089312896	0.908555073444746	-0.465927534342557	0.0581402607254802	0.991631953157147	0.378983650180245	-0.129618669656770	0.999549660190662	-0.597442428076432
31637_s_at	-0.144062798178508	0.83858889693647	-0.718521672943761	-0.216398591675734	0.900437172813273	-1.07930069441563	0.072335793497226	0.999549660190662	0.255109292592604
31638_at	0.0737181185171352	0.862116265738768	0.641160434030549	0.0288403167943780	0.991631953157147	0.250837520075391	0.0448778017227571	0.999549660190662	0.275999979310185
31639_f_at	-0.0381864698531826	0.979278456542664	-0.157218287990575	0.230198399780398	0.941167788536538	0.947754491336614	-0.268384869633580	0.999549660190662	-0.781333745288802
31640_r_at	-0.177330703756034	0.758378649351914	-0.96817443397410	-0.0914086062927932	0.982525411749175	-0.499064593910601	-0.0859220974632411	0.999549660190662	-0.331710749030236
31641_s_at	-0.220649919378142	0.645143041910516	-1.29507039734183	-0.00200331793674025	0.998981518195379	-0.0117581631738099	-0.218646601441402	0.999549660190662	-0.907438783159865
31642_at	0.12780330833046	0.765626656973224	0.941720451632068	0.136862208066124	0.925601067416642	1.00847108009233	-0.0090588997356642	0.999565899232131	-0.0471998220327177
31643_at	0.0584183447400459	0.90125161572081	0.49643962740636	0.124958579582240	0.904619673979435	1.06189915111564	-0.0665402348421944	0.999549660190662	-0.399840263701345
31644_at	-0.0547507692395683	0.960195196545967	-0.261513726219367	0.218355794593713	0.91441280422834	1.04296319994942	-0.273106563833282	0.999549660190662	-0.922404480395334
31645_at	-0.0064218893345398	0.994360580653896	-0.0450115037539372	0.0329867947096814	0.991631953157147	0.231206916930091	-0.0394086840442220	0.999549660190662	-0.195315918354319
31646_at	-0.261460383992898	0.456349702808528	-1.81718641953812	0.0424239175199688	0.991631953157147	0.294852189855984	-0.303884301512867	0.999549660190662	-1.49343682283038
31647_at	0.00516897766728786	0.996349996586725	0.0281005336946776	0.187571626416921	0.923144784280343	1.01971088821898	-0.182402648749633	0.999549660190662	-0.70117440597893
31648_at	-0.113260445281869	0.839566945200653	-0.709144087171444	-0.0543090206667287	0.991631953157147	-0.340038579135339	-0.0589514246151399	0.999549660190662	-0.260997007705635
31649_at	-0.153639296457347	0.67477550861974	-1.20681143206467	-0.051053301052117	0.989312071837598	-0.401015292148508	-0.102585995405230	0.999549660190662	-0.569783914788663
31650_g_at	-0.163177704074273	0.838661327172443	-0.714629083265479	0.160920361267425	0.971023930325707	0.704743156570865	-0.324098065341698	0.999549660190662	-1.00364773581622
31651_at	-0.0417985871351831	0.972988251104845	-0.196236495597356	0.162346201201013	0.96661647544508	0.762184843573671	-0.204144788336196	0.999549660190662	-0.677706228161726
31652_at	-0.0137717795112939	0.992894022308264	-0.058068809206788	0.0872546202060889	0.991631953157147	0.367909745360284	-0.101026399717383	0.999549660190662	-0.30121232457442
31653_at	-0.0407451114436972	0.937330350523821	-0.350035946757849	-0.106197919902693	0.94981594353626	-0.912332501243012	0.0654528084589963	0.999549660190662	0.39760370671429
31654_at	-0.261696432983	0.392878905520492	-2.02830077767478	-0.135014796587120	0.912176868282305	-1.04644382727619	-0.126681636395880	0.999549660190662	-0.694277707781987
31655_at	0.0304363724120078	0.972552765208447	0.201701252583892	0.150597268508927	0.927199681449595	0.998005192037253	-0.120160896096919	0.999549660190662	-0.563071915473033
31656_at	-0.162289592660842	0.837102925862223	-0.727191457681902	0.0508710204957685	0.991631953157147	0.227944201113333	-0.21316061315661	0.999549660190662	-0.675382901287191
31657_at	-0.0962550185882076	0.813339314336167	-0.795924452826655	0.0763487839407366	0.978982433214498	0.631321514174598	-0.172603802528944	0.999549660190662	-1.00921530168774
31658_at	-0.104678081207950	0.78678742136332	-0.882464818714815	0.00731203086346266	0.997028346266977	0.0616424175520006	-0.111990112071413	0.999549660190662	-0.667584628931556
31659_at	-0.221733396056205	0.587797100063543	-1.44933098828305	0.0430147634261244	0.991631953157147	0.281160306458049	-0.264748159482330	0.999549660190662	-1.22364212929572
31660_at	-0.206768341017781	0.58993687927887	-1.44433808563099	-0.0502421825555546	0.991631953157147	-0.350956521743200	-0.156526158462225	0.999549660190662	-0.7731375182494
31661_at	0.094218794348384	0.824582667096656	0.762541697206098	-0.0818859679619273	0.976604144873964	-0.662728338001951	0.176104762310311	0.999549660190662	1.0078181069176
31662_at	-0.259296810300437	0.692009037107536	-1.16139047510826	-0.0682981054496725	0.991631953157147	-0.305907230579825	-0.190998704850765	0.999549660190662	-0.604918003397525
31663_at	-0.0887280736744351	0.842426900422542	-0.701956279631335	-0.0813533454767565	0.978000972511352	-0.643612436983185	-0.00737472819767859	0.999565899232131	-0.0412553267769883
31664_at	-0.0585110811938057	0.9413623894478	-0.336882200208275	0.148954523049674	0.954846619126608	0.857617504789178	-0.207465604243480	0.999549660190662	-0.84463884152903
31665_s_at	-0.579366050255457	0.385228333132731	-2.05393620379543	0.224012279617598	0.961988101881938	0.794155838089677	-0.803378329873055	0.999549660190662	-2.0139051962604
31666_f_at	0.00994101850952855	0.994504415363197	0.0411652808140014	0.37838623217627	0.722718031094186	1.56687923765135	-0.368445213666742	0.999549660190662	-1.07884268503065
31667_r_at	-0.310074454573506	0.571357186933449	-1.49715582339506	-0.0864821344341618	0.989312071837598	-0.417568197824714	-0.223592320139344	0.999549660190662	-0.763383730925878
31668_f_at	-0.0224340837967087	0.980517033066808	-0.147037366275841	-0.282997422068402	0.61112437663261	-1.85482036979353	0.260563338271694	0.999549660190662	1.20758494258249
31669_s_at	-0.0967197264414512	0.830072819025745	-0.744080047851938	-0.0638609164897082	0.982636615672477	-0.491292061566109	-0.0328588099517422	0.999549660190662	-0.178748099305197
31670_s_at	0.0651692462772075	0.958493221623566	0.269721943550737	-0.0662856025171852	0.991631953157147	-0.274342309627413	0.131454848794393	0.999549660190662	0.384711522823464
31671_at	-0.483584559142047	0.0582596250649192	-4.07414674099711	-0.217519147797494	0.61747376568038	-1.83257490411996	-0.266065411344552	0.999549660190662	-1.58503064637262
31672_g_at	-0.602547045643711	0.0402366224456967	-4.49411272625762	-0.225246037791649	0.679698167597758	-1.68000339939783	-0.377301007852062	0.999549660190662	-1.98987578802287
31673_s_at	-0.228909095854037	0.522642872965719	-1.63671725479111	-0.210987193702319	0.746141145433639	-1.50857430625097	-0.0179219021517181	0.999549660190662	-0.0906107478739751
31674_s_at	-0.255102665829121	0.452690700292499	-1.82852217502568	-0.0578561207237334	0.989312071837598	-0.414700486803901	-0.197246545105387	0.999549660190662	-0.999722903130233
31675_s_at	0.0112254354860397	0.990606852052716	0.0855761736048866	-0.131726855405976	0.926877949929422	-1.00420872407726	0.142952290892016	0.999549660190662	0.770594291185737
31676_at	-0.251883246826977	0.522866736754459	-1.63624035889888	-0.216531601714735	0.787028779375724	-1.40659511962715	-0.0353516451122422	0.999549660190662	-0.162383705956246
31677_at	-0.141836414267458	0.85846336391564	-0.651749679140307	0.147916994544217	0.973729636949549	0.679690432330045	-0.289753408811675	0.999549660190662	-0.941470331564459
31678_at	-0.167805119925373	0.720524029916168	-1.08517505596196	0.212401145777181	0.800954945818817	1.37357206596344	-0.380206265702554	0.999549660190662	-1.73859676313636
31679_at	-0.202327972650817	0.577418981127751	-1.47968348800538	-0.175815121547242	0.834662607049979	-1.28578727343889	-0.0265128511035755	0.999549660190662	-0.137105328166367
31680_at	-0.0710154670375669	0.91170844231467	-0.448928802077242	-0.136164155373383	0.954846619126608	-0.860770388587259	0.0651486883358157	0.999549660190662	0.291215978595859
31681_at	-0.249523124066720	0.448544850989599	-1.83856636778675	-0.315899821119208	0.42165896709603	-2.32765115005664	0.0663766970524886	0.999549660190662	0.345835166118188
31682_s_at	-0.160132282949772	0.782875429765442	-0.892509510718615	-0.0614947449717906	0.991631953157147	-0.342745658373923	-0.0986375379779814	0.999549660190662	-0.388741748044172
31683_at	-0.117394671831495	0.765117467289538	-0.948471039492863	0.0121360629294722	0.997028346266977	0.0980513343790375	-0.129530734760968	0.999549660190662	-0.740003067228264
31684_at	-0.576402073382908	0.0450288266493897	-4.3623068113886	-0.444275949201144	0.171734837125572	-3.36235431625314	-0.132126124181765	0.999549660190662	-0.707073190174688
31685_at	-0.0565719053638993	0.906587236895392	-0.476263350166368	0.0189183014292880	0.995995604608729	0.159267989299854	-0.0754902067931873	0.999549660190662	-0.449388519793135
31686_at	0.114258704958846	0.7686115494676	0.933883726886622	-0.0488984385220528	0.989466024426825	-0.399667194043191	0.163157143480899	0.999549660190662	0.942962899247036
31687_f_at	-0.143238623322505	0.769605398186794	-0.927340871414358	-0.0879518679601254	0.982288611333058	-0.569409004253176	-0.0552867553623795	0.999549660190662	-0.253096050472434
31688_at	-0.0745607508524939	0.921245531956506	-0.416277346277144	-0.0221005915300081	0.996892824317683	-0.123388988014184	-0.0524601593224858	0.999549660190662	-0.207103344258334
31689_at	-0.031446803868322	0.963600007204795	-0.248213403329123	-0.233746503326323	0.611748543575893	-1.84498925073128	0.202299699458001	0.999549660190662	1.12909102973296
31690_at	-0.332894849564138	0.528717185224602	-1.61730903205998	0.0378199804433752	0.993487298394427	0.183741490874636	-0.370714830007513	0.999549660190662	-1.27353503802664
31691_g_at	-0.0807169529473182	0.888795391348393	-0.555878763470943	-0.045684959204344	0.991631953157147	-0.314621621659902	-0.0350319937429742	0.999549660190662	-0.170594560984272
31692_at	-0.36440739226885	0.560193770592357	-1.53648723385269	-0.187062300767979	0.962609485167925	-0.788729436237841	-0.177345091500872	0.999549660190662	-0.52874460937858
31693_f_at	-0.25321100411759	0.624653749955815	-1.34967179993980	-0.264524362901126	0.785638752750435	-1.4099745556038	0.0113133587835357	0.999565899232131	0.0426404874542504
31694_at	-0.0967363084883264	0.812540381614635	-0.798591063602684	-0.0291560641472230	0.991631953157147	-0.24069320652864	-0.0675802443411033	0.999549660190662	-0.3944933579465
31695_g_at	-0.117680416037067	0.809441466846081	-0.810664334190282	-0.177572313622722	0.855380333395493	-1.22324126852381	0.0598918975856551	0.999549660190662	0.291735948028397
31696_at	-0.130038159150151	0.756224680347249	-0.973672040393084	0.143714293374376	0.900437172813273	1.07607328631826	-0.273752452524527	0.999549660190662	-1.44938882022302
31697_s_at	-0.482470433962073	0.306599840655541	-2.32216672706232	-0.188556043381015	0.94981594353626	-0.907534512592188	-0.293914390581058	0.999549660190662	-1.00029603173677
31698_at	-0.154669026374787	0.80091124369774	-0.838813197473907	0.118627343887448	0.978000972511352	0.643349117572825	-0.273296370262235	0.999549660190662	-1.04804702378870
31699_at	-0.156250436488008	0.809441466846081	-0.812027633665935	0.0366971582513838	0.993487298394427	0.190713749330375	-0.192947594739391	0.999549660190662	-0.709045231693068
316_g_at	-0.060957479376822	0.913994040047908	-0.439696160125006	-0.201577937138608	0.766643480786742	-1.45401427079787	0.140620457761786	0.999549660190662	0.717231214337107
31700_at	-0.191943126803466	0.591362222460979	-1.44110318955879	-0.0474662751099935	0.991631953157147	-0.356375357621044	-0.144476851693472	0.999549660190662	-0.767018405704961
31701_r_at	-0.262910657880619	0.511386157195264	-1.66922741779451	0.0387185620817796	0.991631953157147	0.245825277398348	-0.301629219962399	0.999549660190662	-1.35414674710044
31702_at	-0.262147137373039	0.434040639699022	-1.88828122778750	-0.159712452519066	0.878856443764387	-1.15043036120017	-0.102434684853973	0.999549660190662	-0.521739351268277
31703_at	-0.274752350419292	0.424198929775008	-1.92077926813883	-0.059317333967952	0.989312071837598	-0.414684369953653	-0.21543501645134	0.999549660190662	-1.06496991561720
31704_at	0.0246847862549728	0.969013939733032	0.219471757008632	0.101810454384887	0.94981594353626	0.905193955292889	-0.0771256681299146	0.999549660190662	-0.484878816416945
31705_at	-0.655481267314597	0.0339596143432552	-4.71553669770231	-0.306951695280226	0.461353004807381	-2.20821258469488	-0.348529572034371	0.999549660190662	-1.7729458829401
31706_at	0.0346754739294619	0.965758138805223	0.231766740914448	0.163374204417114	0.898598449087149	1.09197373867971	-0.128698730487653	0.999549660190662	-0.60825820134394
31707_at	0.00703322177577359	0.993648119880694	0.0529241526068237	0.112741844042184	0.955910687304265	0.84836889116965	-0.105708622266411	0.999549660190662	-0.562464368696935
31708_at	-0.0354625680732816	0.962234680417808	-0.254976266299976	0.00481637234828014	0.997641574382156	0.0346297717620786	-0.0402789404215618	0.999549660190662	-0.204782393386248
31709_at	-0.0264436108162709	0.969886164971759	-0.209359797447626	-0.0448229220782999	0.991631953157147	-0.354872787703769	0.0183793112620290	0.999549660190662	0.102893222160851
31710_at	-0.0232704037359728	0.975627061273163	-0.179959195662604	-0.0743128428976627	0.981775007937968	-0.57469047752668	0.0510424391616899	0.999549660190662	0.279117166152547
31711_at	-0.156357358686236	0.858760814098174	-0.650421351877406	0.316228124456828	0.82298443464098	1.31545790961850	-0.472585483143064	0.999549660190662	-1.39008655679776
31712_at	0.0732329212624503	0.935408302778376	0.360403091105328	0.122615549361412	0.980174763187095	0.603431110566519	-0.0493826280989618	0.999549660190662	-0.171846760579344
31713_s_at	-0.209116504468269	0.54917058530259	-1.56658178805204	-0.0513521038544669	0.991510204065894	-0.384700724034777	-0.157764400613802	0.999549660190662	-0.835716114922578
31714_at	-0.241322530300010	0.549321274635091	-1.56430119220157	-0.0559942262440121	0.991631953157147	-0.362965839787188	-0.185328304055998	0.999549660190662	-0.849472374171338
31715_at	-0.184119310898902	0.78432915779474	-0.889181819436262	-0.0531552510386604	0.991631953157147	-0.256706820161302	-0.130964059860242	0.999549660190662	-0.447227360918281
31716_at	-0.254790742271853	0.389337708648624	-2.04244866764676	-0.00932473009137702	0.997028346266977	-0.0747487227419667	-0.245466012180476	0.999549660190662	-1.39137397438257
31717_at	-0.111072799861615	0.908843762429457	-0.464046293962363	-0.283843515839250	0.863349626667462	-1.18585766951545	0.172770715977634	0.999549660190662	0.510397718391178
31718_at	-0.0696954321638543	0.869049780661304	-0.613205719937828	-0.138037855927769	0.856387480675473	-1.21450718066946	0.068342423763915	0.999549660190662	0.42518434042071
31719_at	-0.219178025164761	0.565808829251187	-1.51894562752576	-0.054728082323189	0.991631953157147	-0.37927607608102	-0.164449942841572	0.999549660190662	-0.805868068138405
31720_s_at	-0.195421550067692	0.67029536434791	-1.22016458376461	-0.124409102932936	0.963410867146766	-0.776780151647102	-0.0710124471347564	0.999549660190662	-0.313520138622833
31721_at	-0.00373457544747247	0.996349996586725	-0.0299108471547148	-0.055779840581236	0.985208789000291	-0.446750188717939	0.0520452651337635	0.999549660190662	0.294749925084691
31722_at	0.160678937110191	0.732530766421094	1.04812044248045	0.0805720812100716	0.982355439488488	0.525577570578257	0.0801068559001195	0.999549660190662	0.369493608182732
31723_at	-0.332614902653872	0.390117791693446	-2.0381570868266	-0.0830401743130622	0.982475420046551	-0.508843465572585	-0.24957472834081	0.999549660190662	-1.08138803214967
31724_at	-0.140549646180428	0.810164569340738	-0.805155204494763	0.0257747567173254	0.99661971442899	0.147653730048527	-0.166324402897754	0.999549660190662	-0.67373765879069
31725_s_at	-0.0879967065805074	0.94684594943484	-0.316190079634884	0.372666629374054	0.815081527289636	1.33906706055233	-0.460663335954561	0.999549660190662	-1.17044354843383
31726_at	-0.130094920658415	0.864788025311814	-0.632495578149298	0.0478169179804775	0.991631953157147	0.232476325980398	-0.177911838638892	0.999549660190662	-0.611627498945948
31727_at	-0.229266874631825	0.59929329522717	-1.41835575686130	-0.127539946977477	0.962609485167925	-0.789023788612234	-0.101726927654348	0.999549660190662	-0.44500490236639
31728_at	-0.112828980742708	0.891133976352148	-0.544317048992346	-0.009218795240157	0.997028346266977	-0.0444739231654475	-0.103610185502551	0.999549660190662	-0.353442463801681
31729_at	-0.175677722404443	0.570953065069324	-1.49826310641186	0.0829917412195211	0.971023930325707	0.707793010429786	-0.258669463623964	0.999549660190662	-1.55991723989679
31730_at	-0.283202808532837	0.583649773030031	-1.46009609740241	-0.121918644188591	0.979208315324713	-0.628570519842546	-0.161284164344246	0.999549660190662	-0.587977374622637
31731_at	-0.385577304508837	0.324051421282428	-2.26293594459504	-0.171419379158296	0.926877949929422	-1.00605266482582	-0.214157925350541	0.999549660190662	-0.888750690284801
31732_at	0.17733078745644	0.714367436978634	1.10641752424088	0.266047077380335	0.685974070093311	1.65994384228954	-0.0887162899238954	0.999549660190662	-0.391402213057429
31733_at	-0.164337883143233	0.75534266693254	-0.976083886709528	-0.063758415031888	0.991631953157147	-0.378692729664305	-0.100579468111345	0.999549660190662	-0.422419338167555
31734_at	0.0758738822076381	0.86594827976891	0.62670898413603	-0.0385880263696574	0.991631953157147	-0.318732376705878	0.114461908577296	0.999549660190662	0.668527997465551
31735_at	-0.345934188438427	0.205425909697979	-2.76805342407716	-0.083846438382059	0.974831455362593	-0.670912065407038	-0.262087750056368	0.999549660190662	-1.48290287582241
31736_at	-0.263844772571251	0.352772999796379	-2.17142258322054	0.0116471033643668	0.997028346266977	0.0958547824466002	-0.275491875935618	0.999549660190662	-1.60320720009401
31737_at	-0.150431044839292	0.780283653424403	-0.899398838080909	0.156608429723949	0.943475006298583	0.936332256934544	-0.307039474563241	0.999549660190662	-1.29805790572043
31738_at	0.120716185885117	0.896244233158603	0.519800798341	-0.220476816141409	0.940758048294846	-0.949367511951154	0.341193002026526	0.999549660190662	1.03885887491196
31739_at	-0.313230090124488	0.340134601153058	-2.21042984265123	-0.117155554860533	0.95701051739464	-0.8267536959593	-0.196074535263955	0.999549660190662	-0.978406786291935
31740_s_at	-0.138738256155403	0.802500705266432	-0.836077666403567	-0.0331854198276424	0.993292004856523	-0.199985131260694	-0.105552836327760	0.999549660190662	-0.449785345061668
31741_at	-0.0187995307515676	0.977723833315844	-0.165008661455112	0.0227679834612307	0.993292004856523	0.199840864360751	-0.0415675142127983	0.999549660190662	-0.257987573817093
31742_at	0.000102628000366423	0.999714513204073	0.000368485411487899	0.302179241375702	0.900437172813273	1.08497331823545	-0.302076613375336	0.999549660190662	-0.766931432197527
31743_at	-0.0957116314271511	0.829501034974914	-0.745523325019212	0.151939376257474	0.864423846357544	1.18349616760042	-0.247651007684625	0.999549660190662	-1.36402276427237
31744_at	-0.0114882537309784	0.989040599281091	-0.0975513915035864	-0.0737252395969019	0.979688704309332	-0.626030716245382	0.0622369858659235	0.999549660190662	0.373691314241811
31745_at	-0.837072666194185	0.0127521078757053	-5.89542615227196	-0.426377152359924	0.23626791870682	-3.00293524836088	-0.410695513834261	0.999549660190662	-2.04529993267593
31746_at	-0.160449835996089	0.66390195611257	-1.23882241086057	0.00147921010335139	0.998981518195379	0.0114208818913829	-0.161929046099440	0.999549660190662	-0.884055510437904
31747_g_at	-0.165478911769696	0.615690847502623	-1.37313494019832	-0.0369406961290526	0.991631953157147	-0.306531871811233	-0.128538215640644	0.999549660190662	-0.754202262490888
31748_at	-0.0336431080419857	0.96693295696909	-0.228261954595645	0.00674234077312619	0.997028346266977	0.0457454727875629	-0.0403854488151119	0.999549660190662	-0.193752509998147
31749_f_at	0.0603703934318585	0.903801806020858	0.486563702454845	-0.100287435600436	0.959221839040565	-0.808280735001789	0.160657829032294	0.999549660190662	0.915593282307266
31750_at	0.207581104503580	0.658480869044951	1.25342644543125	0.353107291045633	0.493910649819321	2.13214982996466	-0.145526186542053	0.999549660190662	-0.621351263990771
31751_f_at	-0.725959358658206	0.0385395025124348	-4.57532750955366	-0.281101816990408	0.644301389957778	-1.77163206303849	-0.444857541667798	0.999549660190662	-1.98251206261273
31752_at	0.120282545230795	0.83858889693647	0.719267888950638	0.00813296108038575	0.997028346266977	0.0486336378730792	0.112149584150409	0.999549660190662	0.474210026632904
31753_at	-0.091187656212555	0.852802403179423	-0.66952469742949	0.137857960753236	0.925121049277784	1.01219083037304	-0.229045616965792	0.999549660190662	-1.18915245373588
31754_at	-0.0566805080527129	0.91626566677465	-0.430604569900938	0.0564552936228475	0.988724297266373	0.428893604949504	-0.113135801675560	0.999549660190662	-0.607756987854209
31755_at	-0.323467210267623	0.388003967190905	-2.04594106703949	0.0502106870053014	0.991631953157147	0.317584296916584	-0.373677897272924	0.999549660190662	-1.67126481235974
31756_at	0.148203280559774	0.68040784133955	1.19073797251229	-0.140986512062129	0.881759763614794	-1.13275490859820	0.289189792621904	0.999549660190662	1.64295757227190
31757_at	0.0212871318974379	0.98789749902169	0.106332329211061	-0.0597039827762202	0.991631953157147	-0.298230103630665	0.0809911146736582	0.999549660190662	0.286068839675711
31758_at	0.0102523550986184	0.990606852052716	0.0857302292019282	-0.045765465467424	0.991631953157147	-0.382690982346476	0.0560178205660424	0.999549660190662	0.331223815137495
31759_at	0.219909060482570	0.521567233868768	1.64101714362414	0.192736919776893	0.773895944688298	1.43825174310297	0.0271721407056766	0.999549660190662	0.143376789698526
31760_at	0.112720095867939	0.839277340419729	0.71046533724419	0.125185870069266	0.962609485167925	0.789036069497041	-0.0124657742013268	0.999549660190662	-0.0555578975787837
31761_at	-0.051901725422578	0.982083867073517	-0.134556893407639	-0.0105825658332916	0.998174765013454	-0.0274356424803963	-0.0413191595892863	0.999549660190662	-0.075746162939839
31762_at	-0.158112392641304	0.911117780307464	-0.45212621791682	-0.0255491148304801	0.997028346266977	-0.0730583129282804	-0.132563277810823	0.999549660190662	-0.268041486147575
31763_at	-0.106288862868976	0.809441466846081	-0.81439558215257	-0.179274449940782	0.800954945818817	-1.37361823321586	0.0729855870718064	0.999549660190662	0.39543012875997
31764_at	-0.0135480039638196	0.989890629841934	-0.0902667258595937	0.0151995297432315	0.997028346266977	0.101270400288560	-0.0287475337070511	0.999549660190662	-0.135437200748343
31765_at	0.182976101690792	0.55980996859916	1.53724281377101	-0.0817122418256	0.973603244530022	-0.686491598535589	0.264688343516392	0.999549660190662	1.57241768249987
31766_s_at	-0.0882396924420288	0.85501994410522	-0.662677788820382	0.0130813687793649	0.997028346266977	0.098240738351946	-0.101321061221394	0.999549660190662	-0.538050650494033
31767_at	-0.341577232176181	0.175859497328133	-2.932601760252	-0.0557389259307701	0.984065347598302	-0.478544987491502	-0.285838306245410	0.999549660190662	-1.73528018543572
31768_at	-0.565592100084675	0.120897601798041	-3.29553208302086	-0.935770609286478	0.0278800551821637	-5.45244897301408	0.370178509201803	0.999549660190662	1.52517055937000
31769_at	-0.168882513517252	0.687710052710007	-1.17260131593689	-0.127758165368688	0.954846619126608	-0.887062785323257	-0.0411243481485641	0.999549660190662	-0.201906231286942
31770_at	-0.0818408949172591	0.879369481519734	-0.584019251451436	-0.0779037699649976	0.982355439488488	-0.555923801495578	-0.00393712495226151	0.999565899232131	-0.0198664831842749
31771_at	-0.133320897182880	0.807198392684785	-0.8225314560082	0.0816487687856453	0.982525411749175	0.503737089155724	-0.214969665968526	0.999549660190662	-0.937813481959827
31772_at	0.0714565108875602	0.917166948946635	0.428712203468649	-0.0232047567968809	0.99661971442899	-0.139219817673421	0.0946612676844412	0.999549660190662	0.401588583402539
31773_at	0.0945257493526901	0.858730106037	0.650630355546007	0.0186779196762332	0.996892824317683	0.128562022549695	0.0758478296764569	0.999549660190662	0.369158058504448
31774_at	-0.353376828710328	0.180059580146932	-2.90914320675539	0.0645832707862732	0.982355439488488	0.531676013290455	-0.417960099496601	0.999549660190662	-2.43302660333143
31775_at	-0.143962472280712	0.661427776712968	-1.24760651131155	-0.223683346737543	0.57173455511793	-1.93848296323754	0.0797208744568305	0.999549660190662	0.488523424118969
31776_at	-0.180710354582005	0.64188516053426	-1.30685392810867	-0.00126524283119167	0.999107276272348	-0.00914993259671696	-0.179445111750813	0.999549660190662	-0.917615295199377
31777_at	-0.104854143625802	0.872114912367264	-0.605007193825265	0.116742798321933	0.974575967608256	0.673604593673694	-0.221596941947736	0.999549660190662	-0.904115065445567
31778_at	-0.234269125985895	0.583818574667069	-1.45972853551286	-0.0326382045473004	0.993292004856523	-0.203368319769411	-0.201630921438595	0.999549660190662	-0.888380828165185
31779_s_at	-0.109396563357920	0.80467264776188	-0.832387752467083	-0.0720865571799552	0.982355439488488	-0.548499564084056	-0.0373100061779645	0.999549660190662	-0.200739263104403
31780_f_at	-0.178745704903554	0.571773453655328	-1.49548433375361	-0.160902738444525	0.81249298037068	-1.34620031699042	-0.0178429664590292	0.999549660190662	-0.105559740576013
31781_at	-0.107071985031170	0.838661327172443	-0.712793620588016	-0.0399106183377533	0.991631953157147	-0.265690732609395	-0.0671613666934165	0.999549660190662	-0.316149483977773
31782_at	-0.212785858351808	0.521191709402423	-1.64365976503275	0.299419676032192	0.426256602016397	2.31286081775028	-0.512205534384	0.999549660190662	-2.79768253399003
31783_at	-0.184326013662798	0.736637077912512	-1.03823360782945	-0.00621826488888999	0.997641574382156	-0.0350249618148958	-0.178107748773908	0.999549660190662	-0.709375636541869
31784_at	-0.167459073626109	0.596331419846545	-1.42863523961396	-0.00532913243391064	0.997028346266977	-0.0454641616413877	-0.162129941192198	0.999549660190662	-0.978049648775512
31785_f_at	-0.194976985750488	0.643974695335723	-1.30037581588895	0.0792896543059323	0.982355439488488	0.52881291867736	-0.274266640056419	0.999549660190662	-1.29343175828187
31786_at	-0.106180476562403	0.80091124369774	-0.839484813594328	0.138854478049975	0.897379202284411	1.09781222872940	-0.245034954612378	0.999549660190662	-1.36987587579975
31787_at	-0.129627828128019	0.763073173715066	-0.955599934698723	-0.264232915711067	0.566683251095285	-1.94789159584917	0.134605087583048	0.999549660190662	0.701656162514346
31788_at	-0.195864629100443	0.557142660795196	-1.54619354373419	-0.0877654721075292	0.973603244530022	-0.692837736750588	-0.108099156992914	0.999549660190662	-0.603413677883021
31789_at	-0.183659735959017	0.81407391791427	-0.793794774537558	-0.0950965864108886	0.989312071837598	-0.411016453743391	-0.0885631495481274	0.999549660190662	-0.270665146324752
31790_at	0.225523342145813	0.436200446235478	1.87907057516408	0.314160533395493	0.331237467908701	2.61759961769121	-0.0886371912496804	0.999549660190662	-0.522218894074141
31791_at	0.100142056423150	0.819870783665305	0.779325430989246	-0.0601290943428907	0.984206806937768	-0.467936589655790	0.160271150766040	0.999549660190662	0.88194743271454
31792_at	-1.88395394492201	0.00147746832433555	-9.37960171879951	-0.77800439301489	0.107644183226257	-3.87343404101002	-1.10594955190712	0.780950913630317	-3.89344850331514
31793_at	-0.00615971406865867	0.996510727249563	-0.0190277631452971	0.179393261468772	0.982355439488488	0.554157620149641	-0.185552975537431	0.999549660190662	-0.405303271404861
31794_at	0.0642568202505895	0.922507868375487	0.412051739765319	0.1787148093142	0.879182280154001	1.14602228701268	-0.114457989063610	0.999549660190662	-0.51899555114981
31795_at	0.0647916316644004	0.927295667986964	0.395387581581282	-0.015185255286136	0.997028346266977	-0.0926672350895372	0.0799768869505364	0.999549660190662	0.345106870458693
31796_at	-0.222511062470586	0.541565928648545	-1.58252821066439	0.146311709141144	0.91590559132991	1.04058829568077	-0.36882277161173	0.999549660190662	-1.85482346947903
31797_at	-0.0878227844740103	0.903324138858244	-0.488654354945933	-0.258579986117842	0.773759877938236	-1.43876372259337	0.170757201643831	0.999549660190662	0.671828776732365
31798_at	3.59733384184963	7.63172183750467e-05	21.0494735821369	2.8001945355083	0.00035110702102773	16.3850850355661	0.797139306341334	0.999549660190662	3.29822077136905
31799_at	0.0558774537801652	0.918791169646023	0.423885744046404	-0.160976608363084	0.855523070425587	-1.22116676394217	0.216854062143249	0.999549660190662	1.16322778380666
317_at	0.0348677134886763	0.961145567695494	0.258087674311504	0.075426361164153	0.982355439488488	0.558299130826512	-0.0405586476754767	0.999549660190662	-0.212281556691652
31800_at	-0.0192484591232942	0.98217688539546	-0.132992721745124	-0.168352163013494	0.872903898175114	-1.16318985470103	0.149103703890200	0.999549660190662	0.72845937867206
31801_at	0.426684254666644	0.536043190730972	1.59497271189794	-0.0313144739908005	0.996892824317683	-0.117055482963124	0.457998728657445	0.999549660190662	1.21058674616882
31802_at	-0.315467799102882	0.436349257895738	-1.87753715250691	-0.203744727459455	0.857100164590089	-1.21260647368883	-0.111723071643427	0.999549660190662	-0.470176992011238
31803_at	0.0681035256649203	0.883454125516518	0.568806433125563	0.0196922289476387	0.995792376676197	0.164471169423875	0.0484112967172816	0.999549660190662	0.285908206836315
31804_f_at	0.361328607097215	0.205425909697979	2.76812872443666	0.227320590308505	0.655065755273467	1.74149691812132	0.134008016788711	0.999549660190662	0.725938312027371
31805_at	-0.095470761287884	0.888896189902193	-0.553216181651814	0.071441775853379	0.989312071837598	0.413977493369447	-0.166912537141263	0.999549660190662	-0.683909206328271
31806_at	-0.0464145386758297	0.931885132121608	-0.376233254515423	-0.0335598996354030	0.991631953157147	-0.272034380201947	-0.0128546390404267	0.999549660190662	-0.0736797306190638
31807_at	0.123934393991734	0.716216536780636	1.09984196988769	0.09868760644129	0.954846619126608	0.875792166935749	0.0252467875504436	0.999549660190662	0.158427134990826
31808_at	-0.347031502050936	0.55927798429137	-1.53922786030755	0.0359954215479714	0.995968201812729	0.159654542491707	-0.383026923598908	0.999549660190662	-1.20129126745785
31809_at	-0.0441720780819379	0.965758138805223	-0.233442541402249	-0.0130227185243506	0.997028346266977	-0.0688230357342782	-0.0311493595575874	0.999549660190662	-0.116403568773399
31810_g_at	-0.204371920829678	0.525990452425161	-1.6267488939139	-0.0514130404742179	0.989312071837598	-0.409234822399532	-0.152958880355460	0.999549660190662	-0.860912456157854
31811_r_at	-0.110902265573972	0.750792801902454	-0.991465692558587	-0.0758624921054274	0.974236837715687	-0.678210295211322	-0.0350397734685446	0.999549660190662	-0.221505015707538
31812_at	-0.194528006884704	0.476082229535229	-1.76169728558138	-0.156240805419539	0.78319982210064	-1.41495822227690	-0.0382872014651658	0.999549660190662	-0.245181542964871
31813_at	-0.148528198083486	0.7054707693424	-1.12791344844270	-0.033631593488904	0.991631953157147	-0.255396127322374	-0.114896604594582	0.999549660190662	-0.616962914466905
31814_i_at	-0.56992423118434	0.0306302095255409	-4.85841416064374	0.106958029598124	0.94981594353626	0.911781561759916	-0.676882260782463	0.691466308865569	-4.08014452408524
31815_r_at	-0.233960989840535	0.679593947435622	-1.19260675545031	0.0106097866080326	0.997028346266977	0.0540829613998906	-0.244570776448567	0.999549660190662	-0.88154275282031
31816_at	-0.294107137635292	0.244151544968237	-2.59067024624775	-0.314492701427026	0.290123066739192	-2.77023839271593	0.0203855637917343	0.999549660190662	0.126973854052750
31817_at	-0.0115359537301849	0.992894022308264	-0.0581126990023462	0.00681845487148092	0.997641574382156	0.0343481626985601	-0.0183544086016658	0.999549660190662	-0.0653797023030624
31818_at	-0.180801253509772	0.705671614755997	-1.12608521623706	-0.0754454827287798	0.984206806937768	-0.469897420972005	-0.105355770780992	0.999549660190662	-0.463994839763771
31819_at	-0.157398056812044	0.70181640568696	-1.13944905856234	-0.0753997099160229	0.982355439488488	-0.545839829409583	-0.08199834689602	0.999549660190662	-0.419745111308829
31820_at	0.00718716291844324	0.992894022308264	0.0610278722007555	-0.221372358583227	0.601593930058723	-1.87972419182662	0.22855952150167	0.999549660190662	1.37231894507555
31821_at	0.0203777429149037	0.975886462829457	0.177390695389628	0.229371520091600	0.550008040824456	1.99670658431297	-0.208993777176697	0.999549660190662	-1.28645060217812
31822_at	-0.459070056927331	0.0570073310194275	-4.09525392730495	-0.220033587418561	0.563992343232557	-1.96286688582152	-0.23903646950877	0.999549660190662	-1.50782533714725
31823_at	0.241855583903138	0.746433853329663	1.00532739794261	0.202144229003963	0.955910687304265	0.840258175866882	0.0397113548991737	0.999549660190662	0.116721566294936
31824_at	-0.0233003336944337	0.979113509524222	-0.15819684325078	0.131842316112226	0.952863442107234	0.895139034888937	-0.155142649806660	0.999549660190662	-0.744820942299681
31825_at	-0.0844529375091554	0.917224835271373	-0.428137201345647	0.0729903419458982	0.991631953157147	0.370027161252868	-0.157443279455054	0.999549660190662	-0.564387433294848
31826_at	-0.0907301382126207	0.806899055743136	-0.824247346061157	-0.0570711764861134	0.982355439488488	-0.518469019026838	-0.0336589617265073	0.999549660190662	-0.216217928585845
31827_s_at	-0.345282119056031	0.675328445309886	-1.20533461009345	-0.203816440636845	0.971023930325707	-0.711496473310803	-0.141465678419186	0.999549660190662	-0.349196295327541
31828_r_at	-0.097619466653791	0.876838660509285	-0.592807159622393	-0.082349454742829	0.982525411749175	-0.500077986859739	-0.0152700119109621	0.999549660190662	-0.0655694268742918
31829_r_at	-0.359464354996383	0.222611174200833	-2.68275924406105	-0.171066681531736	0.835782109920801	-1.27670717513766	-0.188397673464647	0.999549660190662	-0.994228952637104
31830_s_at	-0.809381013725288	0.0096988147560087	-6.26291692467977	-1.00919032635542	0.00608399754557811	-7.80902327577908	0.199809312630128	0.999549660190662	1.09326228529791
31831_at	-0.767581744204502	0.0116616176210335	-6.03079493574344	-0.770962343051552	0.0181646102034279	-6.05735588323926	0.00338059884705011	0.999565899232131	0.018781426089038
31832_at	1.03533636019998	0.0138069062242089	5.80190943752593	0.903251732635185	0.0366539732169646	5.06172192293672	0.132084627564792	0.999549660190662	0.52339161091565
31833_at	-0.0154763298712641	0.98790571132787	-0.105211309721073	-0.0147124571687876	0.997028346266977	-0.100018344195251	-0.000763872702476576	0.999565899232131	-0.00367198113777727
31834_r_at	-0.0770416471654558	0.862908204345869	-0.63756572702616	-0.161108260903251	0.81764311096921	-1.33326725572344	0.0840666137377948	0.999549660190662	0.491935268623698
31835_at	-0.114089845469044	0.822098216383483	-0.773343018458844	-0.0407513045074221	0.991631953157147	-0.276227360150613	-0.0733385409616218	0.999549660190662	-0.351513853023765
31836_at	0.259659981837186	0.471778295629833	1.77553096109771	0.127305664781930	0.954846619126608	0.870504371694725	0.132354317055256	0.999549660190662	0.639950438520987
31837_at	-0.058708452926382	0.902881662465201	-0.4914454220563	0.0690060718564016	0.98088789152591	0.577646257353125	-0.127714524782784	0.999549660190662	-0.755961976220518
31838_at	0.0741961759056355	0.879369481519734	0.584167417475632	0.190129690542659	0.752600828368328	1.49694467341558	-0.115933514637024	0.999549660190662	-0.645430987387985
31839_at	-0.144306865968540	0.810126280840903	-0.805907410377897	-0.0247704305397747	0.99661971442899	-0.138334883765042	-0.119536435428765	0.999549660190662	-0.472045060501787
31840_at	0.118538821105897	0.773684280070576	0.91564235291853	0.096966383598609	0.967307775371303	0.749008019515508	0.0215724375072881	0.999549660190662	0.117828267127777
31841_at	-0.26849318671838	0.376752521868103	-2.07763582167983	-0.296066241010453	0.432401326429496	-2.29099976588457	0.0275730542920734	0.999549660190662	0.150871091807883
31842_at	0.423705281967051	0.213880752819697	2.72963557895448	0.418849232122747	0.309871888928195	2.69835146003425	0.0048560498443031	0.999565899232131	0.0221212126319399
31843_at	-0.328733838329098	0.21777168175306	-2.71311987523343	0.121532977000920	0.926995204833954	1.00304105313121	-0.450266815330019	0.999549660190662	-2.62772259242714
31844_at	-0.124904476874082	0.726702713696141	-1.06320686863955	0.23879387354863	0.535638824513667	2.03265161425634	-0.363698350422712	0.999549660190662	-2.18910252684958
31845_at	-0.227799613498739	0.751176266514915	-0.989564373039105	-0.00341732590751853	0.998981518195379	-0.0148449065264221	-0.224382287591220	0.999549660190662	-0.689230744525652
31846_at	0.201288696275295	0.525990452425161	1.62491270165226	0.31974655830799	0.340465743626968	2.58116950190618	-0.118457862032695	0.999549660190662	-0.676175668015297
31847_at	-0.082122212754208	0.890249824480484	-0.547057291775732	-0.106299151035602	0.971023930325707	-0.708112016631164	0.0241769382813937	0.999549660190662	0.113882888087410
31848_at	-0.216616630955629	0.578392445993375	-1.4742097251221	-0.179508741895741	0.855523070425587	-1.22166766180266	-0.0371078890598886	0.999549660190662	-0.178574205508017
31849_at	0.0123655261883231	0.990885217141034	0.0845119002699362	-0.233816045030064	0.707628396464313	-1.59801030527528	0.246181571218387	0.999549660190662	1.18972286103797
31850_at	-0.262170886833482	0.528717185224602	-1.61377868185832	-0.0445594174057202	0.991631953157147	-0.274283078315445	-0.217611469427762	0.999549660190662	-0.947166424634734
31851_at	-0.262132017722146	0.534864254552158	-1.60004305504516	-0.166737441712681	0.923788960622578	-1.01775848653162	-0.0953945760094648	0.999549660190662	-0.411737366976202
31852_at	0.168722059045058	0.744179607157345	1.01500385926897	-0.306880134927449	0.611495379564655	-1.84613987671381	0.475602193972507	0.999549660190662	2.02313413766284
31853_at	0.758804132633697	0.0843320808841287	3.6532528946747	0.795834126769387	0.111659677859794	3.83153333286428	-0.0370299941356897	0.999549660190662	-0.126063306796757
31854_at	0.262858684395550	0.735223008084439	1.04119230343085	-0.0610035335873524	0.991631953157147	-0.24163709789271	0.323862217982903	0.999549660190662	0.907097368781368
31855_at	-0.114609765408043	0.811360409706604	-0.80255072221725	0.0378792580279921	0.991631953157147	0.265248129417122	-0.152489023436035	0.999549660190662	-0.755047808933873
31856_at	-0.118154148745522	0.835990944699326	-0.729318283568074	0.0372735581518331	0.991631953157147	0.230074760322793	-0.155427706897355	0.999549660190662	-0.678393327158435
31857_r_at	-0.102643812843847	0.951001754053182	-0.29792626294973	0.184389932426506	0.982355439488488	0.535196442643404	-0.287033745270354	0.999549660190662	-0.58910671468539
31858_at	0.126580989647964	0.711175339097491	1.11460943980037	0.0805872615971399	0.971023930325707	0.709611472888963	0.0459937280508242	0.999549660190662	0.286376808769825
31859_at	-0.361610031768747	0.269409493690938	-2.46635665277747	-0.122161702098690	0.955910687304265	-0.833202345665021	-0.239448329670057	0.999549660190662	-1.15481448528323
31860_at	0.4266483834162	0.343002865111409	2.19963222696649	0.257798988980017	0.818409955343183	1.32911077665246	0.168849394436183	0.999549660190662	0.615551620685394
31861_at	0.0632729341876921	0.888896189902193	0.552964693300076	-0.0598604243127916	0.982355439488488	-0.523141554851016	0.123133358500484	0.999549660190662	0.760922025344851
31862_at	-0.0140574602666179	0.989890629841934	-0.0927611982347062	-0.0781519944435516	0.982355439488488	-0.515702873173413	0.0640945341769337	0.999549660190662	0.299064926395556
31863_at	0.585302344904329	0.254417991057509	2.54379539840446	0.564348470959536	0.380671701416537	2.45272730584757	0.0209538739447925	0.999549660190662	0.0643948657966988
31864_at	0.736157349390076	0.0150061355292392	5.6991657079607	0.202339561588185	0.722898213435826	1.56646767395939	0.533817787801891	0.999549660190662	2.92225880443863
31865_at	0.455563410443212	0.280120935389328	2.42738634828827	0.403278091589213	0.486680616217876	2.14879358536506	0.0522853188539987	0.999549660190662	0.196994831852500
31866_at	0.356189612673250	0.609165294407983	1.39654519560621	0.145497735376402	0.982263629105437	0.570466279986379	0.210691877296847	0.999549660190662	0.58412600303001
31867_at	-0.0705765817090604	0.936357460416924	-0.356296190947577	-0.288360932366527	0.766643480786742	-1.45575060922929	0.217784350657467	0.999549660190662	0.77743167477251
31868_at	-0.0372432570131735	0.95483436157436	-0.280815595448473	-0.200594028593613	0.745150768856597	-1.51248671841452	0.163350771580439	0.999549660190662	0.870923003240939
31869_at	-0.40403491141136	0.244762447041941	-2.58791935410897	-0.107485536945820	0.973603244530022	-0.688465015008754	-0.29654937446554	0.999549660190662	-1.34311704373198
31870_at	-0.136620904677836	0.842048502773769	-0.703422174130842	0.0749940081829967	0.991510204065894	0.386122814859589	-0.211614912860833	0.999549660190662	-0.770424650122956
31871_r_at	-0.164545778175801	0.631121777261536	-1.33457076737359	-0.0210477679238030	0.995515449103493	-0.170710765727213	-0.143498010251998	0.999549660190662	-0.82297329951594
31872_at	-0.325281680466508	0.226083070705409	-2.66349101807737	-0.303164842708616	0.369454703654894	-2.48239259706598	-0.0221168377578911	0.999549660190662	-0.128055921559333
31873_at	0.248294920533818	0.690631658136049	1.16509716020006	0.333383426324396	0.724387612248647	1.56436580512092	-0.0850885057905781	0.999549660190662	-0.282325566338701
31874_at	-0.0943418963126863	0.911117780307464	-0.453290131447251	-0.461642503784509	0.457704965805841	-2.21808124916797	0.367300607471822	0.999549660190662	1.24789576671810
31875_at	-0.0727023450540498	0.867930274079363	-0.620867233224104	-0.124745407439033	0.903769290175983	-1.06530725957335	0.0520430623849828	0.999549660190662	0.314266556462278
31876_r_at	-0.108598198111335	0.799990377045484	-0.845401892981132	-0.180190583333116	0.788940167656316	-1.40272548620943	0.0715923852217806	0.999549660190662	0.394087292086982
31877_at	0.408687343803396	0.34231532301803	2.20202155933261	0.0901662688419629	0.982636615672477	0.485818978554169	0.318521074961433	0.999549660190662	1.21353848275829
31878_at	-0.0868586483220612	0.89489730155785	-0.526941599617978	-0.0664515639728265	0.989312071837598	-0.403138824899993	-0.0204070843492348	0.999549660190662	-0.0875417815327971
31879_at	-0.288542694136496	0.413858465994823	-1.95518960101223	-0.0495930475474218	0.991631953157147	-0.336046667677384	-0.238949646589075	0.999549660190662	-1.14490694787135
31880_at	0.0529902587317785	0.93056447537336	0.384796812334724	0.0318957210090396	0.991631953157147	0.231615622666053	0.0210945377227389	0.999549660190662	0.108315457964940
31881_at	-0.158699136359624	0.751319465967003	-0.987454423825502	-0.284874957589493	0.644035978470337	-1.77254296123830	0.126175821229870	0.999549660190662	0.555141428636416
31882_at	-0.0138684514070846	0.984332343834709	-0.125110961287032	0.133588016744113	0.857450971703752	1.20513276505740	-0.147456468151198	0.999549660190662	-0.940624359529013
31883_at	0.326711606663161	0.364368603857319	2.12476365353869	-0.0213718268706762	0.99661971442899	-0.1389913306366	0.348083433533837	0.999549660190662	1.60071650025519
31884_at	0.399402612059784	0.358592438757134	2.15063016832104	0.172212390038688	0.944930691710535	0.927297794738593	0.227190222021096	0.999549660190662	0.865026617005182
31885_at	-0.287545308115718	0.374967408911645	-2.08574988284041	-0.0436770708018113	0.991631953157147	-0.316817707458572	-0.243868237313906	0.999549660190662	-1.25082393667157
31886_at	-0.572996868536682	0.065826684078678	-3.94415018230813	-0.140812288332216	0.932918455121391	-0.96926325987623	-0.432184580204465	0.999549660190662	-2.10356271611477
31887_at	0.525118844248277	0.337687417666966	2.21872569999147	-0.175975523808001	0.96806403825264	-0.7435296248056	0.701094368056278	0.999549660190662	2.09463082776997
31888_s_at	-0.611413824674855	0.223170936482909	-2.67966327435430	-0.0660119823184164	0.991631953157147	-0.289312863967468	-0.545401842356439	0.999549660190662	-1.69023298459657
31889_at	-0.124011787224066	0.730742871363271	-1.05355797137127	-0.0295761802435477	0.991631953157147	-0.251268215351196	-0.0944356069805181	0.999549660190662	-0.567304526958298
31890_s_at	-0.0399079551221604	0.940680562785947	-0.339402236595295	-0.0106428557163829	0.997028346266977	-0.0905135084682795	-0.0292650994057775	0.999549660190662	-0.175990907419508
31891_at	-0.0835850808407255	0.885323351270696	-0.563450961949833	0.0531394322485319	0.991631953157147	0.358215412568158	-0.136724513089257	0.999549660190662	-0.651716543413292
31892_at	-0.00895255995762057	0.991623375289318	-0.080738379734778	0.121596558636361	0.897379202284411	1.09661473054620	-0.130549118593982	0.999549660190662	-0.832514368130751
31893_at	0.238277009074567	0.473484590142268	1.76662888327253	0.207713799838638	0.733182245042662	1.54002771679240	0.0305632092359289	0.999549660190662	0.160231221442883
31894_at	0.0944397414332308	0.867930274079363	0.620880658710648	-0.214976554522819	0.784533397534715	-1.41333280623010	0.309416295956050	0.999549660190662	1.43840613544059
31895_at	-0.410996557476192	0.34722122747557	-2.18839722094370	-0.66342173310164	0.147030824872901	-3.53246335187949	0.252425175625447	0.999549660190662	0.950398275547864
31896_at	0.0864340679251754	0.898917185520537	0.509824607817117	-0.292725040017829	0.662249592382861	-1.72661581605222	0.379159107943004	0.999549660190662	1.58140218943772
31897_at	-0.295170725014871	0.333715011047803	-2.23099434159930	-0.761914966198522	0.0230780208222616	-5.7587959587899	0.466744241183651	0.999549660190662	2.49453244619634
31898_at	-0.354557325154136	0.19334574586592	-2.82714659095430	-0.0115343157009544	0.997028346266977	-0.091971591050242	-0.343023009453182	0.999549660190662	-1.93406079016407
31899_at	0.305937117999955	0.4666795714483	1.7898355341639	-0.138298739975852	0.959221839040565	-0.80909436800967	0.444235857975807	0.999549660190662	1.83772095765542
318_at	0.729002088374891	0.0225164947716979	5.22680398097236	0.376545507359523	0.309838893909997	2.69975846197014	0.352456581015367	0.999549660190662	1.78689102285355
31900_at	-0.09373699749991	0.866436833293235	-0.625066051775225	-0.0188699743301157	0.996892824317683	-0.125830575612757	-0.0748670231697943	0.999549660190662	-0.353012790603376
31901_at	-0.0123473276204109	0.98858182363214	-0.103268458462957	-0.136868039022312	0.87936546700836	-1.14471340173378	0.124520711401901	0.999549660190662	0.73641278161924
31902_at	-0.283412712205389	0.407804332102542	-1.98211413798042	-0.029204562854372	0.993292004856523	-0.204249048946110	-0.254208149351017	0.999549660190662	-1.25714046049098
31903_at	-0.0408282507531625	0.94812884903668	-0.312219749426571	0.108821758992578	0.955910687304265	0.832176292103075	-0.149650009745740	0.999549660190662	-0.809210201328655
31904_at	0.00649278736229064	0.992894022308264	0.054658984307157	0.0197668778967142	0.995792376676197	0.166405798999832	-0.0132740905344235	0.999549660190662	-0.0790169304451872
31905_at	-0.100146049682600	0.842048502773769	-0.703905511281267	-0.122822722454361	0.954846619126608	-0.863295072748295	0.0226766727717616	0.999549660190662	0.112705439763686
31906_at	0.375331842853265	0.62129981420189	1.35895950971281	0.0159659267367953	0.997028346266977	0.0578076397819206	0.35936591611647	0.999549660190662	0.920053310581688
31907_at	-0.0204417562183643	0.982671879402624	-0.131591692399290	0.0769400210829758	0.982636615672477	0.495293431708675	-0.0973817773013401	0.999549660190662	-0.443274722281712
31908_at	-0.372681493774719	0.24650965185727	-2.58110068626054	0.0185964497349245	0.996892824317683	0.128794453104339	-0.391277943509643	0.999549660190662	-1.91618522934937
31909_at	0.110899549939585	0.851666301986966	0.678248066063604	-0.191121994967007	0.87186985236003	-1.16887871537087	0.302021544906593	0.999549660190662	1.30611587286360
31910_at	-0.107542296344898	0.772623838908348	-0.92061997739917	-0.0695406453725438	0.980778030819966	-0.595305377949859	-0.0380016509723538	0.999549660190662	-0.230032159289593
31911_at	-0.261039483718535	0.658307057636806	-1.25488932054914	0.0153960635304369	0.997028346266977	0.0740131547443351	-0.276435547248972	0.999549660190662	-0.939675951815602
31912_at	-0.0916945650625962	0.902858547864473	-0.491607491001084	0.0606538298299082	0.991631953157147	0.325186962628945	-0.152348394892504	0.999549660190662	-0.577560896997354
31913_at	-0.139106005827204	0.849898475616547	-0.683779649108843	0.184428288992019	0.94981594353626	0.90656266048899	-0.323534294819224	0.999549660190662	-1.12454183152450
31914_at	-0.111295149474106	0.779466691419034	-0.903325383144836	0.207597317446081	0.677979757168697	1.68496046061245	-0.318892466920187	0.999549660190662	-1.83019447176992
31915_at	0.00186055790028039	0.997195796173012	0.0110668567348577	-0.113372212053108	0.974575967608256	-0.674353659360227	0.115232769953389	0.999549660190662	0.484665494895218
31916_at	-0.138690128949902	0.761563525234591	-0.962298344995704	-0.253996844382661	0.648626560879433	-1.76235140045083	0.115306715432760	0.999549660190662	0.56572294082134
31917_at	-0.0239260114931001	0.985196420497718	-0.120203377775991	-0.00176787120121347	0.999107276272348	-0.00888171812172039	-0.0221581402918867	0.999549660190662	-0.0787163004344758
31918_at	0.0558043815604456	0.920508238986618	0.418439298100081	0.0544397480281402	0.989312071837598	0.408206834600719	0.00136463353230543	0.999565899232131	0.00723544432864253
31919_at	0.0681187885071077	0.898474404147295	0.511368677355864	-0.0310406183414571	0.991631953157147	-0.233022346601523	0.0991594068485648	0.999549660190662	0.526363940894666
31920_at	-0.210671755859252	0.55625926059744	-1.54780182198614	0.0285191519122039	0.992391425429566	0.20952972604785	-0.239190907771456	0.999549660190662	-1.24262105440789
31921_at	-0.00781017293719444	0.992161924143862	-0.067057527708669	-0.148949721060893	0.835782109920801	-1.27887053558987	0.141139548123698	0.999549660190662	0.856881195402862
31922_i_at	0.140674042703720	0.758292968849414	0.968515580487317	-0.082585012698396	0.982288611333058	-0.568583016282535	0.223259055402116	0.999549660190662	1.08689284112829
31923_f_at	-0.111235403455098	0.751850998534778	-0.985520619427797	0.06821238152307	0.980174763187095	0.60434633581742	-0.179447784978168	0.999549660190662	-1.12420570523830
31924_at	-0.233082115219483	0.613743520004672	-1.38208620682150	-0.0664330267343303	0.99092921688475	-0.393921986851985	-0.166649088485153	0.999549660190662	-0.698737620866362
31925_s_at	0.0204163993696982	0.975886462829457	0.173656950960312	0.0318398706721794	0.991631953157147	0.270822232646357	-0.0114234713024812	0.999549660190662	-0.0687062295761033
31926_at	-0.0274197080411964	0.965758138805223	-0.232093309584797	-0.134228933491051	0.881759763614794	-1.13617684656486	0.106809225449854	0.999549660190662	0.639283599757719
31927_s_at	-0.0337354588379100	0.960195196545967	-0.261089554643199	-0.0466486674562923	0.991631953157147	-0.361029024960984	0.0129132086183823	0.999549660190662	0.0706678771698974
31928_at	0.113270518944287	0.868018124988039	0.619558122547	0.0517789259004076	0.991631953157147	0.283216272136404	0.0614915930438791	0.999549660190662	0.237829603222164
31929_at	-0.029603629074626	0.969013939733032	-0.21864227812909	-0.0544421035787712	0.989312071837598	-0.402090754569178	0.0248384745041452	0.999549660190662	0.129717661689127
31930_f_at	-0.0871034497607894	0.824582667096656	-0.762129846818708	-0.153161026628840	0.815081527289636	-1.34011442811741	0.0660575768680509	0.999549660190662	0.408696816857582
31931_f_at	-0.0684780470926398	0.883685678862516	-0.568318586784884	-0.228728559416107	0.590826900430705	-1.89828269297528	0.160250512323468	0.999549660190662	0.940426638221936
31932_f_at	0.0777690680209275	0.935100810134804	0.361454185898183	0.174937151621927	0.957926664070892	0.813070894791168	-0.0971680836009998	0.999549660190662	-0.319341237355381
31933_r_at	-0.055583520195551	0.963802357656892	-0.244506510064285	0.131942452076990	0.98088789152591	0.580402039546447	-0.187525972272541	0.999549660190662	-0.583298429288508
31934_at	-0.192678999328687	0.519906680190783	-1.64646232816264	-0.133593169976407	0.88054495163583	-1.14156769773734	-0.0590858293522798	0.999549660190662	-0.357014416958409
31935_s_at	0.529176942855891	0.0329024937661841	4.74885251985470	0.564821572403128	0.0364522986497113	5.06872868061701	-0.035644629547237	0.999549660190662	-0.226186602414954
31936_s_at	-0.475002632031804	0.283624774491389	-2.41131830148854	-0.382296488598693	0.57033794920862	-1.94070191908139	-0.0927061434331105	0.999549660190662	-0.332776035337575
31937_at	-0.0865123394538951	0.948737260207945	-0.304243934989751	0.0671195795185335	0.991631953157147	0.236044073209451	-0.153631918972429	0.999549660190662	-0.382041314391429
31938_g_at	-0.228342301771429	0.479060724970948	-1.75438197560307	-0.0216961064883217	0.995792376676197	-0.166693853344693	-0.206646195283107	0.999549660190662	-1.12266503765823
31939_at	0.152562505683476	0.66390195611257	1.24044724889695	0.120583703531048	0.93199092792323	0.980435675441948	0.0319788021524277	0.999549660190662	0.183855946777019
31940_s_at	-0.220759787112003	0.414393187792722	-1.95275956505418	-0.007663904172583	0.997028346266977	-0.0677920665464186	-0.213095882939420	0.999549660190662	-1.33287330051108
31941_s_at	-0.0249580682703234	0.980207245271126	-0.152152124905057	-0.0212689377142645	0.996892824317683	-0.129662040853802	-0.00368913055605891	0.999565899232131	-0.0159028909420979
31942_at	-0.169856104763802	0.66202972807347	-1.24616043988500	0.0638227178722399	0.984206806937768	0.468239550700425	-0.233678822636042	0.999549660190662	-1.21226385900911
31943_g_at	-0.231744498123094	0.577366775994661	-1.48175460956518	0.100111995176427	0.978000972511352	0.640107581957107	-0.331856493299520	0.999549660190662	-1.50038314436876
31944_at	-0.0215486823850721	0.980517033066808	-0.150358519863293	0.111918958991925	0.963410867146766	0.780927980558296	-0.133467641376997	0.999549660190662	-0.658518999675594
31945_s_at	-0.00809319177857493	0.992093552681824	-0.0683778197590712	-0.0196601128201452	0.995792376676197	-0.166104509523387	0.0115669210415703	0.999549660190662	0.0691032050352616
31946_s_at	-0.0599768336284425	0.951207086741115	-0.29645424107044	0.437247613676412	0.482040741685101	2.16123295663329	-0.497224447304855	0.999549660190662	-1.73784728353167
31947_r_at	-0.169432353921604	0.671627797231713	-1.21456964523476	-0.0536713670005451	0.991510204065894	-0.3847412354743	-0.115760986921059	0.999549660190662	-0.58677729576287
31948_at	0.118284831429476	0.769605398186794	0.928749848193832	0.157667154608260	0.848770455690425	1.23797230919573	-0.0393823231787849	0.999549660190662	-0.218653299069634
31949_at	-0.0102348031183865	0.992631483112425	-0.0631302531161235	0.0721337236121444	0.985807778057679	0.444934814785285	-0.082368526730531	0.999549660190662	-0.35925625479709
31950_at	0.0424249916685433	0.969013939733032	0.218727550431578	0.0790696265015391	0.989312071837598	0.407653721027006	-0.0366446348329958	0.999549660190662	-0.133590976371634
31951_s_at	-0.105923440230884	0.852465900160685	-0.673713813340244	0.0823403809234282	0.982355439488488	0.523716487142918	-0.188263821154312	0.999549660190662	-0.846711085469889
31952_at	0.0164271665773299	0.986248930336597	0.111315188728313	0.0348046323600215	0.991631953157147	0.235846163824868	-0.0183774657826916	0.999549660190662	-0.0880566969585471
31953_f_at	-0.370003542308961	0.177816051145367	-2.92199984222246	0.134083320143548	0.906518458335924	1.05888564703782	-0.504086862452509	0.999549660190662	-2.81491112458307
31954_f_at	-0.0346528709601506	0.948671183139813	-0.305395050991969	0.0864079756144074	0.96661647544508	0.761511741674175	-0.121060846574558	0.999549660190662	-0.75441702798822
31955_at	0.112633077592925	0.797293869537457	0.852844560243433	0.235601945552029	0.636730494290097	1.78395052271429	-0.122968867959104	0.999549660190662	-0.658391340066369
31956_f_at	0.0604546351590347	0.920100215263328	0.419932566738224	0.0191953980631201	0.99661971442899	0.133335893219815	0.0412592370959146	0.999549660190662	0.202654451310373
31957_r_at	-0.00696126504021599	0.992631483112425	-0.0640661961718598	-0.00561158215659141	0.997028346266977	-0.0516447400295419	-0.00134968288362458	0.999565899232131	-0.00878329587044428
31958_i_at	-0.279408765846977	0.507081533759241	-1.68404108672764	0.210700295563042	0.839018707605977	1.26992420455465	-0.490109061410019	0.999549660190662	-2.0887688888554
31959_at	-0.105431624245059	0.765389564981276	-0.943820538620243	-0.259687731996919	0.42271810141909	-2.32471629685520	0.15425610775186	0.999549660190662	0.976440754759674
31960_f_at	-0.0621787841107597	0.928639275855065	-0.391080638573176	-0.0911265616892916	0.981775007937968	-0.573151026448893	0.0289477775785318	0.999549660190662	0.128743205920185
31961_r_at	-0.131090167482928	0.731922614665323	-1.05067056952872	-0.165731883932128	0.818710669509036	-1.32831940200789	0.0346417164491992	0.999549660190662	0.196327372234543
31962_at	-0.0399532594942684	0.933425061317774	-0.36945705535725	0.00938328682625666	0.997028346266977	0.0867694291850853	-0.0493365463205251	0.999549660190662	-0.322600840976785
31963_at	-0.085472934978374	0.902881662465201	-0.491046122963767	0.219048039503117	0.842272163341345	1.25844152383482	-0.304520974481491	0.999549660190662	-1.23707457865338
31964_at	-0.0275073549319336	0.980517033066808	-0.146508188415872	0.00263278307570136	0.998981518195379	0.0140225870450809	-0.0301401380076349	0.999549660190662	-0.113512399917575
31965_at	-0.129036898067485	0.813281364701528	-0.796294179629587	0.11101986402325	0.973603244530022	0.685110017901602	-0.240056762090735	0.999549660190662	-1.04751095375252
31966_at	-0.150880960944512	0.687876880478318	-1.17125752212902	0.0167665655141231	0.996892824317683	0.130155361257991	-0.167647526458635	0.999549660190662	-0.920237874966494
31967_at	0.0440527627174809	0.968043393223124	0.224038071687916	-0.084211412690574	0.988724297266373	-0.428271948215972	0.128264175408055	0.999549660190662	0.461252838509971
31968_at	-0.268766191057712	0.401613059997768	-1.99784757622657	0.154218521655910	0.879182280154001	1.14636851639329	-0.422984712713622	0.999549660190662	-2.22329652060737
31969_i_at	-0.171398821615162	0.614258287538336	-1.37702110725388	0.0109387585003304	0.997028346266977	0.0878821756192015	-0.182337580115492	0.999549660190662	-1.03584304510199
31970_r_at	-0.00947838224856667	0.991787078455484	-0.0782046279114645	-0.099769303809591	0.95701051739464	-0.8231806944265	0.0902909215610244	0.999549660190662	0.526777628454462
31971_at	-0.275748913772794	0.439855035248448	-1.86442824927772	0.149632612188446	0.925121049277784	1.01171484362482	-0.42538152596124	0.999549660190662	-2.03374028465424
31972_at	0.0665393221384214	0.887367361486183	0.559117754925128	-0.0656037614186689	0.982355439488488	-0.551256409296509	0.132143083557090	0.999549660190662	0.785153101175464
31973_at	0.218778690993861	0.605453845492615	1.40570642379495	0.135852123654617	0.954846619126608	0.87288301269176	0.0829265673392436	0.999549660190662	0.376763047166011
31974_at	-0.193193026029503	0.55980996859916	-1.53713277712845	-0.0778943117250392	0.979911745751821	-0.619763053383375	-0.115298714304464	0.999549660190662	-0.64867835251537
31975_at	-0.0696853157769084	0.906587236895392	-0.476119773932299	-0.0912947284969832	0.979688704309332	-0.62376449053271	0.0216094127200748	0.999549660190662	0.104400580314516
31976_at	-0.151021032489012	0.743298653264372	-1.01961153386243	-0.0539756724560814	0.991631953157147	-0.364414262551181	-0.0970453600329302	0.999549660190662	-0.463294433559104
31977_at	0.0199524767165045	0.985526838924052	0.118131177221657	0.151645006448939	0.951865844099493	0.897833556511842	-0.131692529732435	0.999549660190662	-0.551332839703376
[truncated: 10,631 more rows]
