# Supplementary material for: Confero: an integrated contrast data and gene set platform for computational analysis and biological interpretation of omics data
Source: BMC Genomics. 2013 Jul 29;14:514. doi: 10.1186/1471-2164-14-514 (PMC3750322; doi:10.1186/1471-2164-14-514)
Supplement: Additional file 3 — Example of ID list file format using Gene Ontology (GO) Inflammatory Response biological process. The file contains header lines that provides a description of the gene list (“gene_set_desc”), indicates the type of ID used (Entrez gene ID can also be used) (“id_type”) and the organism from which the gene list is derived from. [file 1471-2164-14-514-S3.txt]

#%gene_set_desc="The immediate defensive reaction (by vertebrate tissue) to infection or injury caused by chemical or physical agents. The process is characterized by local vasodilation, extravasation of plasma into intercellular spaces and accumulation of white blood cells and macrophages."
#%id_type=GeneSymbol
#%organism="Homo sapiens"
ABCF1
ADORA1
ADORA2A
ADORA3
AFAP1L2
AGER
AHSG
AIF1
ALOX15
ALOX5AP
ANXA1
AOAH
AOC3
AOX1
APCS
APOL3
BLNK
C2
C3AR1
C5
CCL11
CCL13
CCL20
CCL21
CCL22
CCL23
CCL24
CCL26
CCL3
CCL3L3
CCL4
CCL5
CCR1
CCR2
CCR3
CCR4
CCR5
CCR7
CD40
CD40LG
CD97
CDO1
CEBPB
CFHR1
CHRNA7
CHST2
CRP
CX3CL1
CXCL1
CXCL10
CXCL11
CXCL2
CXCL6
CXCL9
CXCR4
CYBB
CYP4F11
EDG3
ELF3
F11R
FOS
FPRL1
GHRL
GHSR
GPR68
HDAC4
HDAC5
HDAC7A
HDAC9
HRH1
IFNA2
IL10RB
IL13
IL17C
IL18RAP
IL1A
IL1RAP
IL20
IL5
IL8
IL8RA
IL8RB
IL9
IRAK2
KLRG1
KNG1
KRT1
LBP
LTB4R
LY75
LYZ
MBL2
MEFV
MGLL
NFATC3
NFATC4
NFE2L1
NFKB1
NFRKB
NFX1
NLRP3
NMI
NOD1
NOX4
ORM1
ORM2
PARP4
PLA2G2D
PLA2G2E
PLA2G7
PRDX5
PTAFR
PTX3
RAC1
RELA
RIPK2
S100A12
S100A8
S100A9
SCG2
SCYE1
SELE
SIGIRR
TACR1
TGFB1
TNFAIP6
TNFRSF1A
TPST1
VPS45
XCR1
