# Supplementary material for: Confero: an integrated contrast data and gene set platform for computational analysis and biological interpretation of omics data
Source: BMC Genomics. 2013 Jul 29;14:514. doi: 10.1186/1471-2164-14-514 (PMC3750322; doi:10.1186/1471-2164-14-514)
Supplement: Additional file 6 — R limma object from Bioconductor estrogen dataset pairwise comparison statistical analysis. [file 1471-2164-14-514-S6.rdat]

Archive with 1 entries (1 files):
- 1471-2164-14-514-S6.rdat.out
