# Supplementary material for: Confero: an integrated contrast data and gene set platform for computational analysis and biological interpretation of omics data
Source: BMC Genomics. 2013 Jul 29;14:514. doi: 10.1186/1471-2164-14-514 (PMC3750322; doi:10.1186/1471-2164-14-514)
Supplement: Additional file 7 — Bioconductor estrogen dataset MSigDB canonical pathways GSEA results matrix from Extract Results Matrix tool. All GSEA results for the analysis of several contrasts can be extracted in a single file using the Extract Results Matrix tool.The columns respectively correspond to gene set name, normalized enrichment scores (NES), NES-associated false discovery rate (FDR) and rank (for which the maximum enrichment score is identified in the ranked gene list) for the selected analyzed contrasts. The tool provides flexibility to select the contrasts and GSEA result parameters to be exported. [file 1471-2164-14-514-S7.xls]

	REACTOME_S_PHASE (+)	REACTOME_SYNTHESIS_OF_DNA (+)	REACTOME_CELL_CYCLE_MITOTIC (+)	REACTOME_G1_S_TRANSITION (+)	KEGG_DNA_REPLICATION (+)	REACTOME_DNA_STRAND_ELONGATION (+)	REACTOME_CELL_CYCLE_CHECKPOINTS (+)	REACTOME_DNA_REPLICATION_PRE_INITIATION (+)	REACTOME_G2_M_CHECKPOINTS (+)	KEGG_PYRIMIDINE_METABOLISM (+)	REACTOME_METABLISM_OF_NUCLEOTIDES (+)	REACTOME_EXTENSION_OF_TELOMERES (+)	REACTOME_DNA_REPAIR (+)	REACTOME_ACTIVATION_OF_ATR_IN_RESPONSE_TO_REPLICATION_STRESS (+)	REACTOME_ACTIVATION_OF_THE_PRE_REPLICATIVE_COMPLEX (+)	KEGG_CELL_CYCLE (+)	REACTOME_LAGGING_STRAND_SYNTHESIS (+)	KEGG_MISMATCH_REPAIR (+)	REACTOME_E2F_MEDIATED_REGULATION_OF_DNA_REPLICATION (+)	KEGG_PURINE_METABOLISM (+)	REACTOME_MITOTIC_M_M_G1_PHASES (+)	REACTOME_PROCESSING_OF_CAPPED_INTRON_CONTAINING_PRE_MRNA (+)	KEGG_BASE_EXCISION_REPAIR (+)	REACTOME_M_G1_TRANSITION (+)	REACTOME_E2F_TRANSCRIPTIONAL_TARGETS_AT_G1_S (+)	REACTOME_MRNA_SPLICING (+)	REACTOME_REPAIR_SYNTHESIS_OF_PATCH_27_30_BASES_LONG_BY_DNA_POLYMERASE (+)	REACTOME_FORMATION_OF_TUBULIN_FOLDING_INTERMEDIATES_BY_CCT_TRIC (+)	REACTOME_TRANSCRIPTION_COUPLED_NER (+)	KEGG_NUCLEOTIDE_EXCISION_REPAIR (+)	REACTOME_NUCLEOTIDE_EXCISION_REPAIR (+)	REACTOME_GLOBAL_GENOMIC_NER (+)	REACTOME_ORC1_REMOVAL_FROM_CHROMATIN (+)	KEGG_HOMOLOGOUS_RECOMBINATION (+)	REACTOME_DOUBLE_STRAND_BREAK_REPAIR (+)	REACTOME_PREFOLDIN_MEDIATED_TRANSFER_OF_SUBSTRATE_TO_CCT_TRIC (+)	REACTOME_TELOMERE_MAINTENANCE (+)	REACTOME_CHAPERONIN_MEDIATED_PROTEIN_FOLDING (+)	REACTOME_PYRIMIDINE_METABOLISM (+)	REACTOME_ELONGATION_AND_PROCESSING_OF_CAPPED_TRANSCRIPTS (+)	REACTOME_MRNA_SPLICING_MINOR_PATHWAY (+)	REACTOME_BASE_EXCISION_REPAIR (+)	REACTOME_CYTOSOLIC_TRNA_AMINOACYLATION (+)	REACTOME_HOMOLOGOUS_RECOMBINATION_REPAIR (+)	REACTOME_PURINE_METABOLISM (+)	REACTOME_FORMATION_AND_MATURATION_OF_MRNA_TRANSCRIPT (+)	BIOCARTA_ATRBRCA_PATHWAY (+)	KEGG_OOCYTE_MEIOSIS (+)	KEGG_SPLICEOSOME (+)
AARS																																											2.446131468
ACOT7
ACTB
ADA											2.335528374									2.335528374																									2.335528374
ADCY1																				4.479505539																												4.479505539
ADCY3																				2.247385979																												2.247385979
ADCY9																				2.884754181																												2.884754181
AIMP2																																											2.422955513
AK2																				1.38698566
AKT2
AKT3
ALDOC
ALMS1
AMD1
ANAPC5			1.911929369				1.911929369									1.911929369																																1.911929369
AP1B1
APEX1																																										1.87061131
APITD1			4.426128387																		4.426128387
APRT																				1.25172317
ARFGEF2
ATIC											2.570018768									2.570018768																									2.570018768
ATR							1.531631947																																								1.531631947
AURKA			1.542641997																																													1.542641997
AURKB			4.501720428																		4.501720428
BANF1
BIRC5			1.797058344																		1.797058344
BLM																																		7.706263065
BRCA1													7.260858536																						7.260858536									7.260858536			7.260858536
BRCA2													3.608685017																					3.608685017	3.608685017									3.608685017			3.608685017
BUB1			2.210919619													2.210919619					2.210919619																											2.210919619
BUB1B			4.40865612				4.40865612									4.40865612					4.40865612
BUB3			2.244771004				2.244771004									2.244771004					2.244771004
CAD										6.490937233	6.490937233																												6.490937233
CALM1																																																2.939188719
CALM2																																																2.304892063
CALM3
CANX
CBS
CCNA1
CCNA2	5.684587479	5.684587479	5.684587479	5.684587479												5.684587479																	5.684587479
CCNB1			2.227626324	2.227626324			2.227626324		2.227626324							2.227626324			2.227626324																													2.227626324
CCNB2			3.943028927				3.943028927		3.943028927							3.943028927																																3.943028927
CCND1	5.949336052		5.949336052													5.949336052
CCND3			3.968874454													3.968874454
CCNE1			2.346539974	2.346539974			2.346539974									2.346539974			2.346539974																													2.346539974
CCNE2	10.09103012		10.09103012	10.09103012			10.09103012									10.09103012																																10.09103012
CCT2																												3.43170619								3.43170619		3.43170619
CCT3																												1.947231412								1.947231412		1.947231412
CCT4																												1.815196514								1.815196514		1.815196514
CCT5																												3.046781301								3.046781301		3.046781301
CCT6A																												2.634036303								2.634036303		2.634036303
CCT7																												3.20189333								3.20189333		3.20189333
CCT8																												2.225879192								2.225879192		2.225879192
CDC6	13.26247311	13.26247311	13.26247311	13.26247311			13.26247311	13.26247311	13.26247311					13.26247311	13.26247311	13.26247311			13.26247311		13.26247311			13.26247311	13.26247311								13.26247311
CDC7			2.371583223	2.371583223			2.371583223	2.371583223	2.371583223					2.371583223	2.371583223	2.371583223
CDC20			3.21622777				3.21622777									3.21622777					3.21622777																											3.21622777
CDC25A	8.167630196		8.167630196	8.167630196			8.167630196		8.167630196					8.167630196		8.167630196			8.167630196						8.167630196
CDC25C			1.594144821				1.594144821																																									1.594144821
CDC45	7.000860214	7.000860214	7.000860214	7.000860214		7.000860214	7.000860214	7.000860214	7.000860214					7.000860214	7.000860214	7.000860214			7.000860214						7.000860214
CDK1			8.268491745	8.268491745			8.268491745		8.268491745							8.268491745			8.268491745						8.268491745																							8.268491745
CDK2	6.920348167	6.920348167	6.920348167	6.920348167			6.920348167	6.920348167	6.920348167					6.920348167	6.920348167	6.920348167																	6.920348167															6.920348167
CDK4	3.748231411		3.748231411													3.748231411
CDK11A
CDKN2C																2.539243937
CDT1	5.347009182	5.347009182	5.347009182	5.347009182				5.347009182							5.347009182				5.347009182		5.347009182			5.347009182	5.347009182								5.347009182
CENPF			1.426224589																		1.426224589
CENPI			2.717200518																		2.717200518
CEP57
CHEK1							2.714654207		2.714654207					2.714654207		2.714654207																															2.714654207
CHEK2							2.11302948		2.11302948							2.11302948																															2.11302948
CKAP5			1.405062556																		1.405062556
CKS1B	5.432370663		5.432370663	5.432370663
CPSF1																						0.97801429																								0.97801429
CSTF2																						1.483033538				1.483033538														1.483033538						1.483033538
CSTF3																						2.471053123				2.471053123														2.471053123						2.471053123
CTPS										8.987117767	8.987117767
CTSD
CUL1			1.289414883
CYB5A
CYCS
CYP27A1
CYP51A1
DBF4			2.148793697	2.148793697			2.148793697	2.148793697	2.148793697					2.148793697	2.148793697	2.148793697
DCK										1.729148507										1.729148507																									1.729148507
DDB2													2.957996368																	2.957996368	2.957996368	2.957996368
DDX23																						1.13340342				1.13340342														1.13340342	1.13340342					1.13340342			1.13340342
DHCR7
DHFR			8.365283012	8.365283012															8.365283012						8.365283012
DHODH										2.368565083	2.368565083																												2.368565083
DHX9																						2.027181149				2.027181149														2.027181149						2.027181149
DHX15																																																	1.078829646
DICER1
DKC1												3.390074968																									3.390074968
DNAJC3
DNMT1
DOHH
DPM2
DTYMK										2.894004822	2.894004822
DUT										8.191374779	8.191374779																												8.191374779
DYNLL1			1.551480412
E2F1			4.993006229	4.993006229				4.993006229								4.993006229			4.993006229		4.993006229			4.993006229	4.993006229
E2F2			3.431661129	3.431661129				3.431661129								3.431661129			3.431661129		3.431661129			3.431661129	3.431661129
E2F3			1.982759953	1.982759953				1.982759953								1.982759953			1.982759953		1.982759953			1.982759953
EBP
EEF1A1
EEF1B2
EEF1E1																																											3.889273643
EEF1G
EIF1AX
EIF2S1
EIF2S2
EIF2S3
EIF3B
EIF3D
EIF3E
EIF3I
EIF3K
EIF4A1
EIF4A3																																																	1.134050965
EIF4E
EIF4G1
EIF4H
EIF5
EIF5B
EIF6
ELOVL2
ELOVL5
ELOVL6
EPRS																																											1.794836283
ESPL1																3.706698656																																3.706698656
ESRRG
EXO1																		2.377996683
EXOSC2
EXOSC7
EXOSC8
F2
F9
F10
FADS1
FANCA													5.070715427
FANCC													2.182897329																																		2.182897329
FANCG													5.09344101																																		5.09344101
FANCI													5.255465508
FANCL													3.734407663
FARSA																																											4.08082056
FAU
FBP2
FDFT1
FEN1	9.594135284	9.594135284	9.594135284		9.594135284	9.594135284						9.594135284	9.594135284				9.594135284						9.594135284														9.594135284					9.594135284
FGFR1OP			2.244019508
FLAD1
FUS																						3.595878363				3.595878363														3.595878363						3.595878363
FZR1
GALE
GALK1
GAPDH
GARS																																											1.839122057
GART											3.887447834									3.887447834																									3.887447834
GAS6
GEMIN4
GINS1	6.46686554	6.46686554	6.46686554			6.46686554
GMPS											3.635452271									3.635452271																									3.635452271
GOT2
GPAA1
GSTO1
GTF2A1																																														1.374348402
GTF2F2																						2.08064723				2.08064723														2.08064723	2.08064723					2.08064723
GTF2H4													2.559488535																2.559488535	2.559488535	2.559488535	2.559488535								2.559488535						2.559488535
H2AFX													6.322234154																						6.322234154		6.322234154							6.322234154
H2AFZ																																					6.613546371
HARS																																											3.261680841
HCK
HDAC2																1.85311532
HIST1H4C																																					5.043176174
HMGA1
HMGCR
HMGCS1
HNF1A
HNF4A
HNRNPA1L2																																																	2.03034091
HNRNPA2B1																						1.398426533				1.398426533														1.398426533						1.398426533
HNRNPA3																						1.758153319				1.758153319														1.758153319						1.758153319			1.758153319
HNRNPC																						1.649588704				1.649588704														1.649588704						1.649588704			1.649588704
HNRNPD																						2.191946983				2.191946983														2.191946983						2.191946983
HNRNPF																						1.857749224				1.857749224														1.857749224						1.857749224
HNRNPH1																						1.189192176				1.189192176														1.189192176						1.189192176
HNRNPM																						1.262204409				1.262204409														1.262204409						1.262204409			1.262204409
HNRNPR																						1.214627504				1.214627504														1.214627504						1.214627504
HNRNPU																						1.210301757				1.210301757														1.210301757						1.210301757			1.210301757
HPRT1											5.330211639									5.330211639																									5.330211639
HSP90AA1			3.219620228
HSP90AB1
HSPA2																																																	1.354709625
HSPA8																																																	4.942806721
HSPB1
IAPP
IARS																																											3.412469387
IDI1
IGF1R																																																5.647942543
IMPDH2											2.572625399									2.572625399																									2.572625399
INS
IPO5
ITGB3BP			6.08218956																		6.08218956
KARS																																											1.221660376
KAT2A
KHK
KIF2A			1.514992714																		1.514992714
KIF2C			2.262641907																		2.262641907
KIF23			1.326016068																		1.326016068
KNTC1			3.515897751																		3.515897751
LARS2
LCK
LDHA
LIG1	7.248738289	7.248738289	7.248738289		7.248738289	7.248738289						7.248738289	7.248738289				7.248738289	7.248738289					7.248738289						7.248738289	7.248738289	7.248738289	7.248738289			7.248738289		7.248738289					7.248738289		7.248738289
LSM2																						2.826089859				2.826089859														2.826089859	2.826089859					2.826089859			2.826089859
LSM3																																																	1.456937075
LSM4																																																	2.88960433
LSM6																																																	1.991562724
LSM7																																																	2.167405367
LSS
MAD1L1			1.752401471				1.752401471														1.752401471
MAD2L1			4.85427475				4.85427475									4.85427475					4.85427475																											4.85427475
MAPRE1
MARS																																											1.529983997
MAT2A
MBD3
MCM2	9.026360512	9.026360512	9.026360512	9.026360512	9.026360512	9.026360512	9.026360512	9.026360512	9.026360512					9.026360512	9.026360512	9.026360512					9.026360512			9.026360512									9.026360512
MCM3	12.58547688	12.58547688	12.58547688	12.58547688	12.58547688	12.58547688	12.58547688	12.58547688	12.58547688					12.58547688	12.58547688	12.58547688					12.58547688			12.58547688									12.58547688
MCM4	13.08578396	13.08578396	13.08578396	13.08578396	13.08578396	13.08578396	13.08578396	13.08578396	13.08578396					13.08578396	13.08578396	13.08578396					13.08578396			13.08578396									13.08578396
MCM5	7.978252888	7.978252888	7.978252888	7.978252888	7.978252888	7.978252888	7.978252888	7.978252888	7.978252888					7.978252888	7.978252888	7.978252888					7.978252888			7.978252888									7.978252888
MCM6	15.68069744	15.68069744	15.68069744	15.68069744	15.68069744	15.68069744	15.68069744	15.68069744	15.68069744					15.68069744	15.68069744	15.68069744					15.68069744			15.68069744									15.68069744
MCM7	9.570022583	9.570022583	9.570022583	9.570022583	9.570022583	9.570022583	9.570022583	9.570022583	9.570022583					9.570022583	9.570022583	9.570022583					9.570022583			9.570022583									9.570022583
MDC1													2.871865511																						2.871865511									2.871865511
MED24
METTL3																						3.181936979																		3.181936979						3.181936979
MLH1																		5.788906097
MPST
MRE11A													3.626669168																					3.626669168	3.626669168									3.626669168			3.626669168
MSH2																		7.915062428
MSH6																		5.924565315
MTHFD1
MVD
MYC																7.333416939
NCBP1																						1.757978916				1.757978916														1.757978916	1.757978916					1.757978916			1.757978916
NDC80			3.106732368																		3.106732368
NHP2												3.667955875																									3.667955875
NHP2L1																						1.955060363				1.955060363														1.955060363	1.955060363					1.955060363			1.955060363
NME1										6.892678738	6.892678738									6.892678738
NME1-NME2										1.795649409										1.795649409
NME2										1.524286509										1.524286509
NOP56																																						5.494001865
NOTCH4
NPM1
NPR2																				1.714180827
NR2F6
NTHL1													2.982082367										2.982082367																			2.982082367
NUDC			3.167196512																		3.167196512
NUDT21																						3.001211643				3.001211643														3.001211643						3.001211643
NUP50
NUP62																						3.999680519
NUP88																						1.487015367
NUP93																						2.353503227
NUP133
NUP153																						0.978272855
NUP155																						5.661335945
NUP160			1.294280887																		1.294280887	1.294280887
NUP188																						3.140750885
NUP205																						3.101672411
NUP210																						3.944187403
OGG1													2.308957338										2.308957338																			2.308957338
PABPC1
PAICS											5.28201437									5.28201437																									5.28201437
PARP1																							3.291334629
PARP2																							3.709731817
PCBP1																						2.524256229				2.524256229														2.524256229						2.524256229			2.524256229
PCK2
PCNA	14.8791523	14.8791523	14.8791523	14.8791523	14.8791523	14.8791523						14.8791523	14.8791523			14.8791523	14.8791523	14.8791523	14.8791523				14.8791523		14.8791523		14.8791523		14.8791523	14.8791523	14.8791523	14.8791523					14.8791523
PCNT			1.970926881
PDE1A																				1.278563857
PDE3B																				1.375508308
PDE4A																				2.046180964
PDX1
PDZK1
PFAS											2.353304863									2.353304863																									2.353304863
PFDN6																																				1.473124146		1.473124146
PFKFB2
PFKFB3
PFKM
PFKP
PGAM1
PGD
PGK1
PGM1
PIGC
PIGL
PKM2																				1.619976401
PKMYT1			8.038571358													8.038571358																																8.038571358
PLAUR
PLK4			4.953952789
PMVK
PNP										7.387744427	7.387744427									7.387744427																									7.387744427
POLA1	3.894492149	3.894492149	3.894492149	3.894492149	3.894492149	3.894492149		3.894492149		3.894492149		3.894492149			3.894492149		3.894492149		3.894492149	3.894492149					3.894492149												3.894492149
POLA2	9.840456963	9.840456963	9.840456963	9.840456963	9.840456963	9.840456963		9.840456963		9.840456963		9.840456963			9.840456963		9.840456963		9.840456963	9.840456963																	9.840456963
POLD1	7.171397209	7.171397209	7.171397209		7.171397209	7.171397209				7.171397209		7.171397209	7.171397209				7.171397209	7.171397209		7.171397209			7.171397209				7.171397209		7.171397209	7.171397209	7.171397209	7.171397209		7.171397209			7.171397209					7.171397209
POLD2	5.417541504	5.417541504	5.417541504		5.417541504	5.417541504				5.417541504		5.417541504	5.417541504				5.417541504	5.417541504		5.417541504			5.417541504				5.417541504		5.417541504	5.417541504	5.417541504	5.417541504		5.417541504			5.417541504					5.417541504
POLD3	6.012179375	6.012179375	6.012179375		6.012179375	6.012179375				6.012179375		6.012179375	6.012179375				6.012179375	6.012179375		6.012179375			6.012179375				6.012179375		6.012179375	6.012179375	6.012179375	6.012179375		6.012179375			6.012179375					6.012179375
POLE	6.134380817	6.134380817	6.134380817	6.134380817	6.134380817			6.134380817		6.134380817		6.134380817	6.134380817		6.134380817					6.134380817			6.134380817				6.134380817		6.134380817	6.134380817	6.134380817	6.134380817					6.134380817
POLE2	4.529671669	4.529671669	4.529671669	4.529671669	4.529671669			4.529671669		4.529671669		4.529671669	4.529671669		4.529671669					4.529671669			4.529671669				4.529671669		4.529671669	4.529671669	4.529671669	4.529671669					4.529671669
POLE3					3.544036388					3.544036388										3.544036388			3.544036388							3.544036388
POLR1C										1.496256828										1.496256828
POLR2B
POLR2D										2.904994011			2.904994011							2.904994011		2.904994011				2.904994011			2.904994011		2.904994011									2.904994011	2.904994011					2.904994011
POLR2E										1.546937346										1.546937346		1.546937346				1.546937346														1.546937346	1.546937346					1.546937346
POLR2F
POLR2G																				1.319015384		1.319015384				1.319015384														1.319015384	1.319015384					1.319015384
POLR2H										1.814119816										1.814119816		1.814119816				1.814119816														1.814119816	1.814119816					1.814119816
POLR2I										1.473626494										1.473626494		1.473626494				1.473626494														1.473626494	1.473626494					1.473626494
POLR2L
POLR3C										1.961413264										1.961413264
PPAT											2.137774229									2.137774229																									2.137774229
PPIA
PPIH																																																	3.203099251
PPP2R5A
PQBP1																																																	1.680409908
PRIM1	6.889064312	6.889064312	6.889064312	6.889064312	6.889064312	6.889064312		6.889064312		6.889064312		6.889064312			6.889064312		6.889064312		6.889064312	6.889064312																	6.889064312
PRIM2			1.947873592	1.947873592				1.947873592		1.947873592					1.947873592				1.947873592	1.947873592
PRKDC													3.277306557			3.277306557																			3.277306557
PRPF4																						2.417606115				2.417606115														2.417606115						2.417606115			2.417606115
PRPF19																																																	2.693452358
PRPS1																				1.330354691
PRPS2																				6.104600906
PSIP1
PSMA1			2.022649765	2.022649765			2.022649765	2.022649765													2.022649765			2.022649765
PSMA2
PSMA3			1.468521357				1.468521357	1.468521357													1.468521357			1.468521357
PSMA4
PSMA6
PSMB2			1.543365121				1.543365121	1.543365121													1.543365121			1.543365121
PSMB3			1.399193406				1.399193406	1.399193406													1.399193406			1.399193406
PSMB5			1.448940277				1.448940277	1.448940277													1.448940277			1.448940277
PSMC3	3.741304874	3.741304874	3.741304874	3.741304874			3.741304874	3.741304874													3.741304874			3.741304874									3.741304874
PSMC5
PSMD1
PSMD2			1.558068037				1.558068037	1.558068037													1.558068037			1.558068037
PSMD8
PSMD10
PSMD11			1.439862728				1.439862728	1.439862728													1.439862728			1.439862728
PSMD12
PSMD14			2.026577711	2.026577711			2.026577711	2.026577711													2.026577711			2.026577711
PSME2
PTBP1																						1.713892221				1.713892221														1.713892221						1.713892221
PTTG1			1.894371629													1.894371629																																1.894371629
RAD1							4.337781429		4.337781429					4.337781429																																	4.337781429
RAD9A							2.957908869		2.957908869					2.957908869																																	2.957908869
RAD21			1.352639079																		1.352639079
RAD51																																															1.512894988
RAD51C																																		5.509390354
RAD54L																																		6.286412716
RAE1
RAN
RANBP1
RB1			1.325937748
RBMX																						1.102758646				1.102758646														1.102758646						1.102758646			1.102758646
RDBP																																														0.949781895
RFC2	7.607275486	7.607275486	7.607275486		7.607275486	7.607275486	7.607275486		7.607275486			7.607275486	7.607275486	7.607275486			7.607275486	7.607275486									7.607275486		7.607275486	7.607275486	7.607275486	7.607275486					7.607275486
RFC3	8.174377441	8.174377441	8.174377441		8.174377441	8.174377441	8.174377441		8.174377441			8.174377441	8.174377441	8.174377441			8.174377441	8.174377441									8.174377441		8.174377441	8.174377441	8.174377441	8.174377441					8.174377441
RFC4	5.289228916	5.289228916	5.289228916		5.289228916	5.289228916	5.289228916		5.289228916			5.289228916	5.289228916	5.289228916			5.289228916	5.289228916									5.289228916		5.289228916	5.289228916	5.289228916	5.289228916					5.289228916
RFC5	8.605786324	8.605786324	8.605786324		8.605786324	8.605786324	8.605786324		8.605786324			8.605786324	8.605786324	8.605786324			8.605786324	8.605786324									8.605786324		8.605786324	8.605786324	8.605786324	8.605786324					8.605786324
RNASEH1					2.890107632
RNASEH2A					8.300061226
RNPS1																						1.388027787				1.388027787														1.388027787						1.388027787
RPA1	3.997749329	3.997749329	3.997749329	3.997749329	3.997749329	3.997749329	3.997749329	3.997749329	3.997749329			3.997749329	3.997749329	3.997749329	3.997749329		3.997749329	3.997749329									3.997749329		3.997749329	3.997749329	3.997749329	3.997749329		3.997749329	3.997749329		3.997749329							3.997749329
RPA2			2.58958602	2.58958602	2.58958602		2.58958602	2.58958602	2.58958602			2.58958602	2.58958602	2.58958602	2.58958602			2.58958602											2.58958602	2.58958602	2.58958602	2.58958602		2.58958602	2.58958602									2.58958602
RPA3	4.748385429	4.748385429	4.748385429	4.748385429	4.748385429	4.748385429	4.748385429	4.748385429	4.748385429			4.748385429	4.748385429	4.748385429	4.748385429		4.748385429	4.748385429									4.748385429		4.748385429	4.748385429	4.748385429	4.748385429		4.748385429	4.748385429		4.748385429							4.748385429
RPE
RPIA
RPL3
RPL3L
RPL4
RPL5
RPL7
RPL9
RPL11
RPL14
RPL15
RPL17
RPL19
RPL21
RPL23
RPL23A
RPL24
RPL27
RPL27A
RPL31
RPL32
RPL34
RPL35
RPL36A
RPL36AL
RPL37
RPL39
RPS3
RPS3A
RPS4X
RPS5
RPS6
RPS7
RPS10
RPS12
RPS15
RPS15A
RPS16
RPS17
RPS18
RPS20
RPS21
RPS23
RPS24
RPS25
RPS26
RPS27A
RPS29
RQCD1
RRM1										5.318342209	5.318342209									5.318342209
RRM2			8.97232151	8.97232151						8.97232151	8.97232151								8.97232151	8.97232151					8.97232151
RUVBL2												2.279682398
SARS																																											1.392244935
SCD
SF3A3																						1.632271051				1.632271051														1.632271051						1.632271051			1.632271051
SF3B2																						1.304916859				1.304916859														1.304916859	1.304916859					1.304916859			1.304916859
SF3B3																						2.166824102				2.166824102														2.166824102	2.166824102					2.166824102			2.166824102
SF3B4																						1.078240037				1.078240037														1.078240037	1.078240037					1.078240037			1.078240037
SFI1			3.053898096
SFN																6.769006729
SHMT1
SLBP																						3.371995926
SLC1A4
SLC1A5
SLC3A2
SLC7A1
SLC7A2
SLC7A5
SLC19A1
SLC25A1
SLC25A13
SLC27A2
SLC29A1											7.890052319
SLC37A4
SMC1A			3.542235851													3.542235851					3.542235851	3.542235851				3.542235851														3.542235851						3.542235851		3.542235851
SMC3			1.645939469																		1.645939469																											1.645939469
SMN1
SNRNP40																						4.21659565				4.21659565														4.21659565	4.21659565					4.21659565			4.21659565
SNRNP70																						1.641484618				1.641484618														1.641484618						1.641484618			1.641484618
SNRPA																						2.927757263				2.927757263														2.927757263						2.927757263			2.927757263
SNRPA1																						4.959826946				4.959826946														4.959826946						4.959826946			4.959826946
SNRPB																						3.692508698				3.692508698														3.692508698	3.692508698					3.692508698			3.692508698
SNRPC																																																	1.237199903
SNRPD2																						1.221039534				1.221039534														1.221039534	1.221039534					1.221039534			1.221039534
SNRPE																						2.159430027				2.159430027														2.159430027	2.159430027					2.159430027			2.159430027
SNRPF																						2.710481882				2.710481882														2.710481882	2.710481882					2.710481882			2.710481882
SNRPG																						2.45753336				2.45753336														2.45753336	2.45753336					2.45753336			2.45753336
SPC25			4.518795013																		4.518795013
SQLE
SRM
SRRM1																						1.284829021				1.284829021														1.284829021						1.284829021
SSBP1					2.773771763													2.773771763																2.773771763
SSRP1																																								2.407910109						2.407910109
STARD5
TAF5																																														1.426398993
TAF6																																														1.295612812
TAF9																																														0.982405365
TAF11																																														1.108383656
TAF12																																														1.175980806
TARBP2
TBCA
TBCD
TBCE
TCEB1																																								1.241548061						1.241548061
TCERG1																																																	2.665630341
TCP1																												2.195117235								2.195117235		2.195117235
TECR
TFDP1			7.091017246	7.091017246												7.091017246			7.091017246						7.091017246
THBS1
THOC1																																																	1.444918156
THRB
TK1										23.59225082	23.59225082																												23.59225082
TPI1
TRA2B																																																	3.291282892
TREH
TTK																2.590713978
TUBA1A			1.859128714																									1.859128714								1.859128714		1.859128714
TUBA1B																												7.536841393										7.536841393
TUBA3C																												4.870538712								4.870538712		4.870538712
TUBA3D																												7.16438818								7.16438818		7.16438818
TUBA4A			1.73493576																									1.73493576								1.73493576		1.73493576
TUBB			5.656175613
TUBB2A																												1.572467804								1.572467804		1.572467804
TUBB3																												3.380805016								3.380805016		3.380805016
TUBG1			4.603415966
TUBGCP3			1.350577116
TUBGCP4			2.484048843
TXN											2.070869684
TXNL4A																						2.867846966				2.867846966														2.867846966	2.867846966					2.867846966			2.867846966
TYMS			12.48145485	12.48145485						12.48145485	12.48145485								12.48145485						12.48145485														12.48145485
U2AF1																						1.949567914				1.949567914														1.949567914						1.949567914			1.949567914
U2AF2																						0.97529155																								0.97529155
UBE2C			4.036558628				4.036558628
UCK2										4.719227791	4.719227791																												4.719227791
UMPS										2.505211592	2.505211592																												2.505211592
UNG																							9.256049156
USP1													5.633747578
VARS																																											3.476183414
VBP1																																				1.469064236		1.469064236
WDR77
XPO1
XRCC2																																		2.296533585
XRCC3																																		4.042833805
XRCC5													3.178328753																						3.178328753
XRCC6													2.390006542																						2.390006542
YARS																																											2.911765814
YBX1																						1.770144701				1.770144701														1.770144701						1.770144701
YWHAH																3.887594461																																3.887594461
YWHAQ																2.179816961																																2.179816961
ZW10
ZWINT			8.417625427																		8.417625427
[truncated: 52 more columns]
