# Supplementary material for: Confero: an integrated contrast data and gene set platform for computational analysis and biological interpretation of omics data
Source: BMC Genomics. 2013 Jul 29;14:514. doi: 10.1186/1471-2164-14-514 (PMC3750322; doi:10.1186/1471-2164-14-514)
Supplement: Additional file 8 — Bioconductor estrogen dataset 10 hour time point MSigDB canonical pathways GSEA leading edge matrix from Confero Extract Leading Edge Matrix tool. When interpreting GSEA results, it is generally important to identify which genes contribute the most to the enrichment of significant gene sets. The Confero Extract Leading Edge Matrix tool was designed to extract all leading edge genes (as rows) from gene sets (as columns) having FDR values below a user-defined threshold (default value of 0.05) into a single output matrix. This customizable output matrix can contain boolean values, moderated-t statistic values (current view), or gene rank. [file 1471-2164-14-514-S8.xls]

## Sheet: Results_matrix_GSEA_C2-CP_Estro
NAME	NES [Estro10]	NES [Estro48]	NES [Inter]	FDR Q-VAL [Estro10]	FDR Q-VAL [Estro48]	FDR Q-VAL [Inter]	RANK AT MAX [Estro10]	RANK AT MAX [Estro48]	RANK AT MAX [Inter]
REACTOME_S_PHASE	2.95479	2.69396	1.31411	0	0	0.322991	256	1086	1634
REACTOME_SYNTHESIS_OF_DNA	2.88097	2.69962	1.28726	0	0	0.359384	256	1231	2088
REACTOME_CELL_CYCLE_MITOTIC	2.84221	2.92869	2.03568	0	0	0.00202742	1263	1268	1587
REACTOME_G1_S_TRANSITION	2.83133	2.66075	1.23615	0	0	0.429485	754	1268	1634
KEGG_DNA_REPLICATION	2.82067	2.73901	-1.18341	0	0	0.563292	494	313	1419
REACTOME_DNA_STRAND_ELONGATION	2.78288	2.69773	-1.44823	0	0	0.35827	234	270	1419
REACTOME_CELL_CYCLE_CHECKPOINTS	2.71398	2.62887	1.66366	0	0	0.0584779	1148	1231	1685
REACTOME_G2_M_CHECKPOINTS	2.71052	2.58326	1.25695	0	0	0.406146	683	880	97
REACTOME_METABLISM_OF_NUCLEOTIDES	2.65157	2.38658	-1.3821	0	0	0.392756	699	1137	1579
KEGG_PYRIMIDINE_METABOLISM	2.64079	2.40668	-1.26355	0	0	0.480957	1077	1208	1704
REACTOME_DNA_REPLICATION_PRE_INITIATION	2.63568	2.64276	1.26334	0	0	0.397934	1148	1231	2088
REACTOME_ACTIVATION_OF_ATR_IN_RESPONSE_TO_REPLICATION_STRESS	2.5877	2.46623	-1.89555	0	0	0.157903	665	1129	1003
REACTOME_EXTENSION_OF_TELOMERES	2.58742	2.61285	0.66714	0	0	1	610	304	2526
REACTOME_ACTIVATION_OF_THE_PRE_REPLICATIVE_COMPLEX	2.57341	2.48349	-1.45269	0	0	0.371565	754	270	805
REACTOME_DNA_REPAIR	2.57002	2.50302	1.65338	0	0	0.06083	650	1515	2604
REACTOME_E2F_MEDIATED_REGULATION_OF_DNA_REPLICATION	2.54365	2.39679	-1.57798	0	0	0.212539	754	356	563
KEGG_CELL_CYCLE	2.53673	2.42673	1.7138	0	0	0.0403705	810	1129	626
REACTOME_LAGGING_STRAND_SYNTHESIS	2.49757	2.45246	-0.768253	0	0	0.99385	234	270	1904
REACTOME_MITOTIC_M_M_G1_PHASES	2.47688	2.72178	2.09162	0	0	0.000895627	1257	1253	1794
KEGG_MISMATCH_REPAIR	2.47414	2.41322	0.683046	0	0	1	563	271	2526
KEGG_PURINE_METABOLISM	2.47285	2.11297	0.721319	0	0.000174632	1	1304	1524	1237
REACTOME_PROCESSING_OF_CAPPED_INTRON_CONTAINING_PRE_MRNA	2.47135	2.69202	2.00438	0	0	0.00261978	1682	1521	2598
REACTOME_M_G1_TRANSITION	2.41038	2.38354	1.37667	0	0	0.254327	1148	1231	1634
KEGG_BASE_EXCISION_REPAIR	2.37556	2.2685	1.24181	0	0	0.427799	591	692	1264
REACTOME_E2F_TRANSCRIPTIONAL_TARGETS_AT_G1_S	2.37369	2.25892	-1.94166	0	0	0.189429	307	356	513
REACTOME_MRNA_SPLICING	2.36993	2.65419	2.19193	0	0	0.000205403	1518	1582	1848
REACTOME_REPAIR_SYNTHESIS_OF_PATCH_27_30_BASES_LONG_BY_DNA_POLYMERASE	2.34453	2.27995	0.610281	0	0	1	221	219	802
REACTOME_TRANSCRIPTION_COUPLED_NER	2.32352	2.22392	1.40413	0	1.30501e-05	0.232836	500	1029	2604
REACTOME_FORMATION_OF_TUBULIN_FOLDING_INTERMEDIATES_BY_CCT_TRIC	2.30723	1.94572	-1.05055	0	0.00179635	0.76535	993	1291	679
REACTOME_NUCLEOTIDE_EXCISION_REPAIR	2.2894	2.21286	1.44094	0	1.27466e-05	0.200799	500	1029	2604
REACTOME_GLOBAL_GENOMIC_NER	2.2845	2.16179	1.19104	1.92087e-05	4.27645e-05	0.472959	500	944	1345
KEGG_NUCLEOTIDE_EXCISION_REPAIR	2.2722	2.11835	1.30968	1.86084e-05	0.000147871	0.328892	500	1023	1041
REACTOME_ORC1_REMOVAL_FROM_CHROMATIN	2.2568	2.26868	1.54501	3.70097e-05	0	0.121663	256	1231	2088
KEGG_HOMOLOGOUS_RECOMBINATION	2.25066	2.17398	1.39764	5.27279e-05	2.22196e-05	0.236506	601	659	2734
REACTOME_PREFOLDIN_MEDIATED_TRANSFER_OF_SUBSTRATE_TO_CCT_TRIC	2.22617	1.8487	-1.08798	6.73972e-05	0.0051329	0.700474	1082	1291	679
REACTOME_DOUBLE_STRAND_BREAK_REPAIR	2.22161	2.19337	1.70898	6.55251e-05	1.19153e-05	0.0415609	560	659	2384
REACTOME_TELOMERE_MAINTENANCE	2.20092	2.19187	1.16117	0.000111592	1.16618e-05	0.505318	312	304	1264
REACTOME_PYRIMIDINE_METABOLISM	2.19886	1.89568	-1.38713	0.000108655	0.00320594	0.400436	566	384	1170
REACTOME_CHAPERONIN_MEDIATED_PROTEIN_FOLDING	2.15407	1.9109	1.1861	0.000209884	0.00277993	0.481161	1082	1291	900
REACTOME_MRNA_SPLICING_MINOR_PATHWAY	2.12046	2.32532	1.9084	0.000295541	0	0.00651216	1518	1832	2598
REACTOME_ELONGATION_AND_PROCESSING_OF_CAPPED_TRANSCRIPTS	2.10397	2.57553	2.20921	0.000387782	0	0.000201996	1518	1521	1849
REACTOME_BASE_EXCISION_REPAIR	2.09814	1.82843	1.17358	0.000421642	0.00630517	0.491081	791	692	1264
REACTOME_PURINE_METABOLISM	2.0742	1.85034	-1.17235	0.000643546	0.00503697	0.5791	888	1015	1579
REACTOME_CYTOSOLIC_TRNA_AMINOACYLATION	2.06681	1.76086	-1.25151	0.000708367	0.0119819	0.494802	1339	1647	2049
BIOCARTA_ATRBRCA_PATHWAY	2.03605	1.7766	-0.699539	0.00115959	0.0102958	0.993025	1044	1499	2883
REACTOME_FORMATION_AND_MATURATION_OF_MRNA_TRANSCRIPT	2.03505	2.53339	2.26335	0.00114651	0	0.000116082	1725	1521	2604
REACTOME_HOMOLOGOUS_RECOMBINATION_REPAIR	2.01175	2.08772	1.49923	0.00163521	0.000233611	0.163069	494	959	2384
KEGG_SPLICEOSOME	1.99534	2.4532	2.20523	0.00204417	0	0.000183632	1518	1131	1778
KEGG_OOCYTE_MEIOSIS	1.99206	2.41121	2.2045	0.00204995	0	0.00016833	1017	964	699
REACTOME_MITOTIC_PROMETAPHASE	1.97378	2.40413	2.35992	0.00256622	0	0	1471	1253	770
REACTOME_CHOLESTEROL_BIOSYNTHESIS	1.96526	2.06272	1.3774	0.00280539	0.000368224	0.255081	1294	1426	1865
REACTOME_REV_MEDIATED_NUCLEAR_EXPORT_OF_HIV1_RNA	1.96139	1.96809	0.926728	0.00294243	0.00129871	0.860796	571	1303	3937
REACTOME_SNRNP_ASSEMBLY	1.9522	2.20825	1.45615	0.00337415	1.24569e-05	0.19602	1671	1440	2775
KEGG_BIOSYNTHESIS_OF_UNSATURATED_FATTY_ACIDS	1.95104	2.01392	0.979193	0.00335632	0.000705054	0.775661	765	456	1139
REACTOME_TRNA_AMINOACYLATION	1.92072	1.72965	-1.0626	0.00483347	0.0159039	0.734704	1339	1870	2049
REACTOME_REGULATION_OF_APC_ACTIVATORS_BETWEEN_G1_S_AND_EARLY_ANAPHASE	1.92058	2.48403	2.47213	0.00476826	0	0	1531	1268	1685
REACTOME_INFLUENZA_LIFE_CYCLE	1.91468	1.82079	0.497292	0.0051151	0.00671535	1	2789	2469	2780
REACTOME_INFLUENZA_VIRAL_RNA_TRANSCRIPTION_AND_REPLICATION	1.87564	1.60458	-0.367015	0.00783213	0.0396952	0.999914	3065	3259	3557
KEGG_PROGESTERONE_MEDIATED_OOCYTE_MATURATION	1.87248	1.93532	1.64472	0.00798815	0.00200721	0.0644192	771	992	2247
REACTOME_VPR_MEDIATED_NUCLEAR_IMPORT_OF_PICS	1.86234	1.90124	0.913146	0.00880065	0.00304374	0.88487	1257	1303	3750
REACTOME_HIV_LIFE_CYCLE	1.85212	2.32536	1.88372	0.00962061	0	0.00834833	1478	1440	2604
REACTOME_CYCLIN_A1_ASSOCIATED_EVENTS_DURING_G2_M_TRANSITION	1.8319	2.10305	1.94118	0.0118698	0.000182284	0.00489045	631	992	312
REACTOME_NUCLEAR_IMPORT_OF_REV_PROTEIN	1.83174	1.9114	0.821117	0.0116907	0.00277908	0.996155	1257	1303	3937
REACTOME_CDC20_PHOSPHO_APC_MEDIATED_DEGRADATION_OF_CYCLIN_A	1.83059	2.34284	2.26	0.0116088	0	9.94988e-05	1531	1231	1794
BIOCARTA_CELLCYCLE_PATHWAY	1.82912	1.45738	-1.23537	0.0115828	0.10131	0.492612	631	880	305
REACTOME_G2_M_TRANSITION	1.80714	2.1828	2.02971	0.0143257	1.14189e-05	0.00209174	1492	1261	518
REACTOME_METABOLISM_OF_RNA	1.80617	2.32341	1.64358	0.0142439	0	0.063024	1341	1440	1827
REACTOME_METABOLISM_OF_PROTEINS	1.80584	1.53573	-0.661247	0.0141112	0.0632771	0.9909	2789	1937	1906
REACTOME_ASSOCIATION_OF_TRIC_CCT_WITH_TARGET_PROTEINS_DURING_BIOSYNTHESIS	1.79823	1.88451	1.42806	0.0149892	0.00369404	0.212264	835	1694	900
REACTOME_METABOLISM_OF_CARBOHYDRATES	1.78774	2.00898	1.24501	0.0164013	0.000751205	0.424052	1763	1315	2826
REACTOME_GTP_HYDROLYSIS_AND_JOINING_OF_THE_60S_RIBOSOMAL_SUBUNIT	1.77642	1.15407	-0.962928	0.0180602	0.381185	0.855188	3065	2997	3557
KEGG_AMINOACYL_TRNA_BIOSYNTHESIS	1.77615	1.56521	-1.08977	0.0178671	0.0518966	0.702058	1339	2344	1378
REACTOME_NEP_NS2_INTERACTS_WITH_THE_CELLULAR_EXPORT_MACHINERY	1.76478	1.87954	0.909986	0.0197688	0.00383586	0.886068	571	1303	3937
REACTOME_GENE_EXPRESSION	1.75741	1.98653	1.42856	0.020892	0.00105708	0.213537	1728	1387	1977
REACTOME_MICRORNA_BIOGENESIS	1.75687	1.90751	1.4869	0.0207386	0.00286992	0.170478	1587	1582	2961
REACTOME_TRANSPORT_OF_MATURE_MRNA_DERIVED_FROM_AN_INTRON_CONTAINING_TRANSCRIPT	1.75483	1.92476	1.1651	0.0208905	0.00236843	0.499161	1267	1440	2775
REACTOME_TRANSPORT_OF_THE_SLBP_INDEPENDENT_MATURE_MRNA	1.74196	1.81377	0.882925	0.02314	0.00717449	0.915388	1257	1440	3750
REACTOME_PEPTIDE_CHAIN_ELONGATION	1.73483	1.04968	-0.986313	0.0243717	0.522273	0.829597	3065	3252	3557
BIOCARTA_MTA3_PATHWAY	1.7292	1.5982	-1.26394	0.0252829	0.0414089	0.487505	887	1048	399
KEGG_RIBOSOME	1.72248	1.15406	-0.934741	0.0266835	0.37916	0.846014	3352	3252	3557
REACTOME_VIRAL_MRNA_TRANSLATION	1.71547	1.15424	-0.980326	0.0279653	0.382939	0.828797	3065	3259	3557
REACTOME_CDT1_ASSOCIATION_WITH_THE_CDC6_ORC_ORIGIN_COMPLEX	1.70939	2.13082	1.8862	0.0292379	9.22613e-05	0.00835575	2182	2106	2088
KEGG_CYSTEINE_AND_METHIONINE_METABOLISM	1.709	1.66754	-0.583613	0.0290201	0.0254461	1	1054	640	671
REACTOME_TRANSPORT_OF_RIBONUCLEOPROTEINS_INTO_THE_HOST_NUCLEUS	1.69938	1.68748	0.841293	0.031	0.0221654	0.969875	1257	2039	3937
REACTOME_TRANSLATION	1.69496	1.11443	-0.887427	0.0318461	0.430496	0.913716	3065	2997	3557
KEGG_RNA_POLYMERASE	1.69373	1.71733	1.1859	0.0317639	0.0175117	0.476262	1241	1973	2961
KEGG_P53_SIGNALING_PATHWAY	1.688	1.48525	1.20105	0.0330594	0.0864985	0.471628	683	354	97
REACTOME_AMINO_ACID_TRANSPORT_ACROSS_THE_PLASMA_MEMBRANE	1.68576	1.3991	-1.32714	0.0333096	0.138147	0.42986	1504	1145	1437
REACTOME_FORMATION_OF_THE_TERNARY_COMPLEX_AND_SUBSEQUENTLY_THE_43S_COMPLEX	1.68551	1.16159	-0.949409	0.0330553	0.375029	0.839439	2524	2997	833
REACTOME_CYCLIN_E_ASSOCIATED_EVENTS_DURING_G1_S_TRANSITION_	1.68209	1.95523	1.58868	0.0338265	0.00157452	0.0870354	1531	1623	1634
REACTOME_REGULATION_OF_GENE_EXPRESSION_IN_BETA_CELLS	1.66516	0.968933	-0.924923	0.0384121	0.640871	0.866785	3065	3252	3557
REACTOME_HIV_INFECTION	1.66292	2.32473	2.13406	0.0387163	0	0.000535535	1531	2065	2902
REACTOME_GLUCOSE_TRANSPORT	1.65931	1.79542	0.902764	0.0395451	0.00858156	0.897284	571	1303	3750
REACTOME_METABOLISM_OF_VITAMINS_AND_COFACTORS	1.65528	1.56675	0.834314	0.0404827	0.0520265	0.978496	766	1245	1452
REACTOME_FORMATION_OF_A_POOL_OF_FREE_40S_SUBUNITS	1.65395	1.1634	-0.833533	0.0405014	0.376097	0.961695	3065	3252	3557
REACTOME_STEROID_METABOLISM	1.6507	1.52351	-0.758507	0.0411037	0.0683471	1	1312	1926	1411
REACTOME_REGULATION_OF_GLUCOKINASE_BY_GLUCOKINASE_REGULATORY_PROTEIN	1.65013	1.76966	0.879528	0.0408433	0.011061	0.92001	1257	1303	3937
BIOCARTA_G2_PATHWAY	1.64982	1.56544	1.39971	0.0405346	0.0521686	0.235527	1026	1129	1240
BIOCARTA_EIF_PATHWAY	1.64184	0.994478	-1.45205	0.0428257	0.600523	0.360993	1602	835	955
KEGG_DRUG_METABOLISM_OTHER_ENZYMES	1.63673	1.35783	-1.32927	0.0440121	0.168859	0.441728	517	783	759
REACTOME_SCF_SKP2_MEDIATED_DEGRADATION_OF_P27_P21	1.63574	1.97825	1.73133	0.0438775	0.00108963	0.0345555	1531	1522	1634
BIOCARTA_G1_PATHWAY	1.62034	1.27461	-1.32864	0.0487032	0.244368	0.434766	253	388	256
REACTOME_TRANSLATION_INITIATION_COMPLEX_FORMATION	1.59856	1.1306	-0.86052	0.0565838	0.411431	0.945474	2736	2790	955
REACTOME_HOST_INTERACTIONS_OF_HIV_FACTORS	1.59272	2.16535	1.92269	0.0582796	4.36031e-05	0.00618472	2117	2134	2898
KEGG_PENTOSE_PHOSPHATE_PATHWAY	1.58985	1.57874	0.673901	0.0591632	0.0478544	1	1688	1625	2333
REACTOME_LATE_PHASE_OF_HIV_LIFE_CYCLE	1.57825	2.12453	1.79347	0.0636887	0.000139977	0.0199503	1725	1706	2604
REACTOME_UNFOLDED_PROTEIN_RESPONSE	1.56828	0.997224	-1.8217	0.0677997	0.60077	0.164899	377	496	633
REACTOME_ELECTRON_TRANSPORT_CHAIN	1.55856	2.46659	2.44586	0.0720041	0	0	2570	1612	2068
BIOCARTA_TEL_PATHWAY	1.552	1.3239	1.22771	0.0745051	0.195547	0.436951	1231	1553	1003
KEGG_GLYCINE_SERINE_AND_THREONINE_METABOLISM	1.55121	1.36299	-0.686666	0.0742231	0.165094	0.985474	1473	581	2537
REACTOME_P53_INDEPENDENT_DNA_DAMAGE_RESPONSE	1.54749	2.0683	1.53673	0.0755486	0.000346542	0.126006	2647	2106	2088
REACTOME_REGULATION_OF_BETA_CELL_DEVELOPMENT	1.54286	0.814841	-0.93516	0.0773094	0.866479	0.850619	3065	3252	3557
KEGG_GALACTOSE_METABOLISM	1.53415	1.50609	-0.753148	0.0813462	0.0765028	1	937	1121	1732
REACTOME_LOSS_OF_NLP_FROM_MITOTIC_CENTROSOMES	1.5317	1.87304	1.74002	0.0818494	0.00408486	0.0319333	1416	1261	518
REACTOME_CENTROSOME_MATURATION	1.52355	1.94246	1.91014	0.0857591	0.00186574	0.0066503	1492	1261	518
SA_MMP_CYTOKINE_CONNECTION	1.52249	0.571253	-1.46918	0.0854988	1	0.347537	7	225	969
KEGG_PATHOGENIC_ESCHERICHIA_COLI_INFECTION	1.51742	1.41091	-0.94651	0.0878769	0.12969	0.830559	993	291	1002
REACTOME_MRNA_3_END_PROCESSING	1.49877	1.86518	1.53855	0.0983574	0.00446987	0.125789	1817	2205	1962
KEGG_PROTEASOME	1.48163	1.99678	1.68486	0.109267	0.000925676	0.0497283	3160	2106	2088
KEGG_PYRUVATE_METABOLISM	1.47967	1.92929	1.46511	0.109664	0.00217896	0.194514	1843	1543	2298
REACTOME_TRANSMEMBRANE_TRANSPORT_OF_SMALL_MOLECULES	1.4782	1.42651	-0.780191	0.109799	0.119913	0.985649	1302	813	1207
REACTOME_AMINO_ACID_AND_OLIGOPEPTIDE_SLC_TRANSPORTERS	1.47791	1.22396	-1.20936	0.109079	0.30182	0.516571	1504	1145	1627
KEGG_RNA_DEGRADATION	1.47191	1.97879	1.65678	0.112047	0.00108919	0.0618901	1206	1704	1206
BIOCARTA_P53_PATHWAY	1.46036	1.13319	-1.59489	0.119518	0.409199	0.254327	577	352	328
KEGG_THYROID_CANCER	1.45809	1.07273	-0.947084	0.120219	0.49643	0.834698	723	1451	86
BIOCARTA_NO1_PATHWAY	1.45618	1.2021	0.820125	0.120592	0.325949	0.991578	1754	798	2312
REACTOME_G1_PHASE	1.44355	1.02801	-1.21737	0.128968	0.561707	0.523248	307	1651	305
REACTOME_INTRINSIC_PATHWAY	1.42469	0.958221	-1.44257	0.143238	0.660486	0.359698	2883	364	1862
BIOCARTA_CASPASE_PATHWAY	1.40681	1.54649	1.14759	0.157214	0.0590184	0.527877	1831	883	2019
BIOCARTA_RACCYCD_PATHWAY	1.39278	1.02372	-0.810596	0.16889	0.564692	0.974803	577	356	465
REACTOME_GLUCOSE_REGULATION_OF_INSULIN_SECRETION	1.38013	2.24585	2.22477	0.179691	0	0.000170605	2252	1628	2349
REACTOME_INSULIN_SYNTHESIS_AND_SECRETION	1.37197	1.17705	0.427708	0.186517	0.358317	0.99883	3065	2338	640
REACTOME_VIF_MEDIATED_DEGRADATION_OF_APOBEC3G	1.37181	2.05047	1.86875	0.185301	0.000415629	0.00945232	2649	2106	2859
KEGG_N_GLYCAN_BIOSYNTHESIS	1.37088	1.32145	0.735883	0.184807	0.196765	1	1114	1019	2852
KEGG_GLUTATHIONE_METABOLISM	1.3702	1.74428	1.65632	0.184069	0.0140307	0.0610126	999	1409	1167
REACTOME_SCF_BETA_TRCP_MEDIATED_DEGRADATION_OF_EMI1	1.36412	2.09088	2.08166	0.188971	0.000227855	0.00112257	2647	2106	1634
BIOCARTA_IGF1MTOR_PATHWAY	1.35786	0.585045	-1.09135	0.194001	1	0.711359	387	1955	124
KEGG_GAP_JUNCTION	1.35717	1.05481	-1.08114	0.193243	0.515255	0.713534	993	165	1510
REACTOME_AUTODEGRADATION_OF_CDH1_BY_CDH1_APC	1.34434	2.14443	2.05807	0.204884	7.3817e-05	0.00153107	3014	2148	1634
KEGG_PARKINSONS_DISEASE	1.34156	2.17922	2.21327	0.206429	1.11858e-05	0.00022444	2263	1612	2114
REACTOME_GLYCOLYSIS	1.33287	1.50602	1.35896	0.214252	0.0760049	0.267482	1763	1538	2333
KEGG_FRUCTOSE_AND_MANNOSE_METABOLISM	1.32267	1.25163	1.00484	0.2242	0.267203	0.735592	1415	1867	1710
REACTOME_GLUCOSE_METABOLISM	1.27752	1.71555	1.43646	0.279115	0.0176421	0.204997	1970	1538	2076
KEGG_LYSINE_DEGRADATION	1.25864	1.74111	1.36403	0.303209	0.0142925	0.265722	2181	1368	2707
BIOCARTA_NDKDYNAMIN_PATHWAY	1.25488	1.81015	1.62402	0.306672	0.00742062	0.0689971	1033	1149	1459
BIOCARTA_CARM_ER_PATHWAY	1.25373	1.67906	1.42524	0.306335	0.023556	0.214158	1179	1294	2604
KEGG_CARDIAC_MUSCLE_CONTRACTION	1.24893	1.26166	1.05194	0.310951	0.258985	0.667083	2327	1526	2370
REACTOME_PKA_ACTIVATION	1.2426	0.62883	-0.918206	0.31812	1	0.879425	838	2149	2172
REACTOME_DIABETES_PATHWAYS	1.23339	1.67263	1.41369	0.329734	0.0247545	0.224915	2524	2338	2068
REACTOME_CAM_PATHWAY	1.22735	1.3387	1.14399	0.33671	0.181602	0.53075	838	1423	2076
BIOCARTA_IGF1R_PATHWAY	1.22362	0.93019	0.955693	0.340287	0.697048	0.816856	238	2480	2261
REACTOME_STABILIZATION_OF_P53	1.21308	1.98242	1.84824	0.354552	0.00107375	0.0114858	2647	2106	2354
BIOCARTA_STATHMIN_PATHWAY	1.21081	1.47861	1.34175	0.355869	0.0897083	0.287876	838	23	1900
REACTOME_REGULATION_OF_ORNITHINE_DECARBOXYLASE	1.21032	1.94688	1.82626	0.354227	0.00176811	0.0142107	2647	2106	2088
KEGG_HUNTINGTONS_DISEASE	1.20709	2.28024	2.30502	0.357218	0	0.000174123	2364	1612	2620
BIOCARTA_PROTEASOME_PATHWAY	1.19852	2.03316	2.013	0.368917	0.000530472	0.00255291	2647	1825	1634
SIG_PIP3_SIGNALING_IN_CARDIAC_MYOCTES	1.19367	0.950706	1.09236	0.37412	0.66961	0.602033	238	1039	2261
KEGG_ALZHEIMERS_DISEASE	1.18871	2.02446	2.10725	0.379747	0.000597778	0.000864355	2354	1612	2076
KEGG_SMALL_CELL_LUNG_CANCER	1.18334	-1.02386	-1.11338	0.386312	0.613118	0.66745	796	2173	976
REACTOME_RNA_POLYMERASE_II_TRANSCRIPTION	1.18116	1.97542	1.9414	0.387725	0.00114329	0.00507157	1817	2055	2240
BIOCARTA_MPR_PATHWAY	1.16235	1.36769	1.3857	0.417291	0.161883	0.245998	1754	525	1900
REACTOME_GLUCONEOGENESIS	1.15502	1.44618	1.44175	0.427882	0.106989	0.201567	1970	1417	2011
REACTOME_INTEGRATION_OF_ENERGY_METABOLISM	1.15307	2.03339	2.06802	0.428978	0.000530172	0.00142975	2150	1628	2349
BIOCARTA_BAD_PATHWAY	1.14865	-0.490679	-0.746509	0.43419	1	0.999289	238	2224	2263
KEGG_OXIDATIVE_PHOSPHORYLATION	1.14248	2.20199	2.26698	0.442614	1.21801e-05	0.000139298	2483	1909	2068
ST_PHOSPHOINOSITIDE_3_KINASE_PATHWAY	1.13994	1.31671	1.21913	0.444445	0.20059	0.450502	652	686	2261
REACTOME_METABOLISM_OF_BILE_ACIDS_AND_BILE_SALTS	1.13993	-0.885245	-1.32126	0.441818	0.805385	0.435415	13	23	1411
REACTOME_TAT_MEDIATED_HIV1_ELONGATION_ARREST_AND_RECOVERY	1.13725	1.92139	1.65514	0.444188	0.00247914	0.0606951	1315	1582	2961
REACTOME_PYRUVATE_METABOLISM_AND_TCA_CYCLE	1.1362	1.8277	1.62745	0.443393	0.00628101	0.0678814	2914	2389	2218
BIOCARTA_VEGF_PATHWAY	1.13304	-0.773548	-1.11371	0.446323	0.930398	0.673453	1821	1486	1922
REACTOME_SLC_MEDIATED_TRANSMEMBRANE_TRANSPORT	1.11597	1.01305	-0.862703	0.474835	0.572335	0.951694	1302	813	1207
REACTOME_METABOLISM_OF_MRNA	1.11573	1.78637	1.64364	0.472562	0.00936729	0.0640031	1206	1375	1206
KEGG_GLYCOLYSIS_GLUCONEOGENESIS	1.108	1.65607	1.34621	0.484565	0.0274691	0.284486	1468	1538	2333
REACTOME_GLYCOGEN_BREAKDOWN_GLYCOGENOLYSIS	1.10414	1.25386	0.994941	0.489224	0.266147	0.751456	612	721	2290
KEGG_SPHINGOLIPID_METABOLISM	1.10248	0.942518	-0.744042	0.489643	0.683685	0.997678	349	445	1434
KEGG_PROSTATE_CANCER	1.09265	-1.07014	0.926671	0.506159	0.538336	0.857714	736	1345	2408
REACTOME_DUAL_INCISION_REACTION_IN_GG_NER	1.07999	1.39518	1.59199	0.528325	0.140269	0.0857582	500	944	2240
REACTOME_PEROXISOMAL_LIPID_METABOLISM	1.073	0.858676	1.06256	0.539365	0.802158	0.658489	484	1693	1411
KEGG_BUTANOATE_METABOLISM	1.07294	1.72411	1.63763	0.536477	0.0166668	0.0635459	926	1965	2708
REACTOME_HIV1_TRANSCRIPTION_INITIATION	1.06962	1.66087	1.74382	0.540161	0.0266078	0.0313823	1662	1706	2604
BIOCARTA_FAS_PATHWAY	1.06803	1.13944	1.23132	0.540378	0.40093	0.431652	1466	883	2925
KEGG_NITROGEN_METABOLISM	1.06026	-0.821931	-1.58093	0.553006	0.87828	0.227572	533	1675	1043
REACTOME_ABORTIVE_ELONGATION_OF_HIV1_TRANSCRIPT_IN_THE_ABSENCE_OF_TAT	1.05774	1.83313	1.60008	0.555315	0.00603041	0.0810151	1241	1582	2961
KEGG_PROXIMAL_TUBULE_BICARBONATE_RECLAMATION	1.05223	-0.839888	-1.2762	0.563659	0.859585	0.488002	1070	1526	694
KEGG_COLORECTAL_CANCER	1.03984	-1.09136	0.706811	0.586133	0.517519	1	105	1302	2540
KEGG_ALANINE_ASPARTATE_AND_GLUTAMATE_METABOLISM	1.03882	0.996911	0.956893	0.585152	0.598577	0.817015	1150	1965	1610
BIOCARTA_HDAC_PATHWAY	1.03639	1.01595	1.23535	0.587071	0.572071	0.428387	594	981	2437
REACTOME_METABOLISM_OF_AMINO_ACIDS	1.0339	1.71197	1.44783	0.589106	0.018085	0.19721	2195	1231	2088
KEGG_PROTEIN_EXPORT	1.02962	1.79989	1.4646	0.594792	0.00822336	0.193154	2243	2331	3439
KEGG_BLADDER_CANCER	1.029	-1.49744	-1.30056	0.592914	0.126518	0.460175	736	1060	1564
KEGG_GLYCEROLIPID_METABOLISM	1.02817	-0.925647	-1.57152	0.591411	0.743474	0.212645	1433	812	1250
REACTOME_INORGANIC_CATION_ANION_SLC_TRANSPORTERS	1.0201	0.853315	-1.01857	0.605036	0.809271	0.816604	1302	813	953
BIOCARTA_IL2RB_PATHWAY	1.02006	0.594534	0.92094	0.601954	1	0.868897	241	2378	2261
REACTOME_METABOLISM_OF_LIPIDS_AND_LIPOPROTEINS	1.0174	1.12296	0.999742	0.604435	0.422445	0.745376	1368	1942	2394
KEGG_AMINO_SUGAR_AND_NUCLEOTIDE_SUGAR_METABOLISM	1.01551	1.01585	0.784462	0.605238	0.569535	1	1303	1867	1919
REACTOME_SMOOTH_MUSCLE_CONTRACTION	1.01231	0.934834	-0.99542	0.608533	0.693635	0.820948	2168	954	307
BIOCARTA_TNFR1_PATHWAY	1.0093	1.15569	1.45554	0.611346	0.382694	0.194724	1466	883	2878
KEGG_GLIOMA	1.00668	-0.995671	1.16604	0.613761	0.646305	0.502589	821	852	2347
REACTOME_RNA_POLYMERASE_III_TRANSCRIPTION	1.00625	1.33971	1.40129	0.611614	0.181734	0.235262	1014	1818	2510
REACTOME_REGULATION_OF_INSULIN_SECRETION	1.00471	1.8576	1.94901	0.611868	0.00480767	0.00499075	2252	1628	2349
BIOCARTA_VIP_PATHWAY	0.999696	1.1045	0.862901	0.619111	0.441308	0.935355	1115	479	2652
BIOCARTA_ATM_PATHWAY	0.995521	-1.16482	-0.947339	0.624833	0.419496	0.839663	683	1415	465
KEGG_CITRATE_CYCLE_TCA_CYCLE	0.993959	1.89827	1.94669	0.624923	0.00312854	0.00497911	1600	2389	2218
REACTOME_GLUCOSE_AND_OTHER_SUGAR_SLC_TRANSPORTERS	0.992546	0.901472	-0.720885	0.624986	0.740114	0.98576	2127	770	2626
BIOCARTA_WNT_PATHWAY	0.984598	0.648527	0.768729	0.63869	1	1	100	388	2046
REACTOME_HIV1_TRANSCRIPTION_ELONGATION	0.982661	1.84429	1.7559	0.63968	0.00538381	0.0287256	1315	1582	2961
REACTOME_G_ALPHA_I_SIGNALLING_EVENTS	0.977217	-1.16299	-1.38834	0.648098	0.418667	0.407784	1577	3514	2106
REACTOME_RNA_POL_II_CTD_PHOSPHORYLATION_AND_INTERACTION_WITH_CE	0.975385	1.64257	1.67251	0.648737	0.0299832	0.0549062	1241	1582	2961
KEGG_PROPANOATE_METABOLISM	0.972539	1.64504	1.70448	0.65158	0.0297826	0.0424155	788	2104	2627
REACTOME_TRANSCRIPTION_OF_THE_HIV_GENOME	0.957388	1.85671	1.91899	0.680805	0.00479203	0.00605009	1725	1706	2604
REACTOME_APOPTOSIS	0.94678	1.28824	1.40998	0.700496	0.229918	0.225911	1962	2053	2878
REACTOME_G_ALPHA_S_SIGNALLING_EVENTS	0.944471	-0.900345	-0.995556	0.702032	0.786827	0.827082	1278	2313	935
REACTOME_PLC_GAMMA1_SIGNALLING	0.943624	1.06371	1.14874	0.700592	0.506029	0.527819	1277	790	2076
REACTOME_GS_ALPHA_MEDIATED_EVENTS_IN_GLUCAGON_SIGNALLING	0.937359	-0.604361	0.572423	0.710606	1	0.997418	622	2303	1566
REACTOME_INTRINSIC_PATHWAY_FOR_APOPTOSIS	0.930594	-0.997539	0.750392	0.721813	0.644581	1	1406	402	3112
REACTOME_MRNA_PROCESSING	0.929108	1.64272	1.75202	0.721654	0.0301912	0.0293175	1241	1582	2961
REACTOME_CITRIC_ACID_CYCLE	0.918113	1.69828	1.81141	0.741992	0.0203936	0.0167697	415	2389	2218
KEGG_MATURITY_ONSET_DIABETES_OF_THE_YOUNG	0.902654	-0.439277	-0.543632	0.771401	1	1	2517	3786	2569
BIOCARTA_NOS1_PATHWAY	0.889648	1.16334	0.986192	0.795003	0.374139	0.764131	1737	479	2076
REACTOME_FORMATION_OF_THE_EARLY_ELONGATION_COMPLEX	0.883483	1.661	1.63983	0.804613	0.0267953	0.0641911	1241	1582	2961
BIOCARTA_CCR5_PATHWAY	0.883215	1.18269	1.12664	0.801524	0.351354	0.552556	1724	479	3111
REACTOME_SIGNALING_BY_WNT	0.880466	1.94385	1.88697	0.803609	0.00185276	0.00856219	1945	2106	2228
REACTOME_MUSCLE_CONTRACTION	0.878033	0.66697	-0.894774	0.805336	1	0.912431	1898	954	2342
REACTOME_PLC_BETA_MEDIATED_EVENTS	0.877479	1.06948	1.14281	0.802862	0.499906	0.530812	838	1423	2076
KEGG_MELANOMA	0.875986	-1.24629	0.74057	0.802321	0.339657	1	840	852	2154
BIOCARTA_ERK_PATHWAY	0.868366	-0.939456	0.710814	0.81428	0.726231	1	113	1572	3150
REACTOME_POST_NMDA_RECEPTOR_ACTIVATION_EVENTS	0.844704	0.985135	1.31462	0.858494	0.613591	0.324314	622	790	842
REACTOME_GLUCAGON_SIGNALING_IN_METABOLIC_REGULATION	0.837726	-0.586174	0.606988	0.868545	1	1	838	2303	1900
BIOCARTA_INTRINSIC_PATHWAY	0.828739	0.373561	-0.80677	0.882384	1	0.971267	3011	7867	1862
REACTOME_STEROID_HORMONES	0.826409	0.536904	-0.96287	0.883054	1	0.849106	3155	7187	2425
BIOCARTA_CHEMICAL_PATHWAY	0.825904	0.889456	1.05158	0.88013	0.751536	0.665058	1126	324	1223
REACTOME_G_PROTEIN_ACTIVATION	0.825293	-0.485256	0.706477	0.877468	1	1	1786	3460	1566
KEGG_TYROSINE_METABOLISM	0.824705	1.02432	0.866822	0.874823	0.566257	0.936107	2077	1205	724
REACTOME_FURTHER_PLATELET_RELEASATE	0.820376	1.06332	1.01311	0.87909	0.504264	0.729432	2365	677	448
REACTOME_RNA_POLYMERASE_III_TRANSCRIPTION_INITIATION	0.820348	1.46918	1.38566	0.875411	0.094518	0.243994	1014	1582	3304
REACTOME_HORMONE_BIOSYNTHESIS	0.817196	-0.770756	-1.09001	0.877401	0.931357	0.708302	2313	2349	2445
KEGG_SELENOAMINO_ACID_METABOLISM	0.813187	0.470602	-0.858681	0.881019	1	0.944174	1054	2336	1051
KEGG_PPAR_SIGNALING_PATHWAY	0.79972	-0.764074	0.772524	0.900906	0.937595	1	598	2147	1427
BIOCARTA_HSP27_PATHWAY	0.797721	0.609865	-0.743966	0.900518	1	0.992716	1126	1785	1438
KEGG_VASCULAR_SMOOTH_MUSCLE_CONTRACTION	0.797418	0.771027	0.94299	0.897284	0.916123	0.836188	2230	811	2107
KEGG_BETA_ALANINE_METABOLISM	0.793084	1.35721	1.19222	0.900911	0.168362	0.472942	2124	1965	2298
REACTOME_ACTIVATION_OF_NMDA_RECEPTOR_UPON_GLUTAMATE_BINDING_AND_POSTSYNAPTIC_EVENTS	0.786599	0.935847	1.18604	0.90807	0.694614	0.478672	622	790	842
KEGG_GLYCOSPHINGOLIPID_BIOSYNTHESIS_LACTO_AND_NEOLACTO_SERIES	0.782542	0.52154	-0.962615	0.911049	1	0.837652	602	1019	2129
BIOCARTA_LONGEVITY_PATHWAY	0.776869	0.48702	1.13317	0.916115	1	0.542559	113	1385	226
REACTOME_ACTIVATION_OF_KAINATE_RECEPTORS_UPON_GLUTAMATE_BINDING	0.776712	1.21744	1.22246	0.912613	0.307886	0.445788	1724	479	2076
BIOCARTA_ACTINY_PATHWAY	0.774502	0.785962	-0.431012	0.912189	0.904307	1	2929	1960	7797
REACTOME_RNA_POLYMERASE_I_PROMOTER_ESCAPE	0.74839	0.900888	0.884334	0.945998	0.738087	0.915477	1522	1682	1041
BIOCARTA_STEM_PATHWAY	0.74753	-1.19752	-1.16297	0.943323	0.387328	0.577538	6397	1277	1902
REACTOME_OPIOID_SIGNALLING	0.740416	0.845582	1.20609	0.948853	0.820295	0.47134	1952	1423	2228
REACTOME_NCAM1_INTERACTIONS	0.734651	-1.14641	-1.3358	0.952603	0.441368	0.453744	2404	2185	1506
BIOCARTA_ACH_PATHWAY	0.727816	-0.824704	-1.28719	0.957249	0.876283	0.476664	2306	2922	1922
REACTOME_SHCMEDIATED_CASCADE	0.722031	-0.731622	-0.627166	0.960349	0.954102	0.996746	3266	3910	7054
REACTOME_FRS2_MEDIATED_ACTIVATION	0.720875	0.562531	0.863848	0.957898	1	0.936388	1814	2836	1888
REACTOME_PHOSPHORYLATION_OF_CD3_AND_TCR_ZETA_CHAINS	0.720584	-1.18978	-1.28375	0.954436	0.397575	0.477176	2356	2287	1543
REACTOME_STRIATED_MUSCLE_CONTRACTION	0.705977	-0.465505	-1.00852	0.966705	1	0.834063	1546	7734	2449
REACTOME_RAS_ACTIVATION_UOPN_CA2_INFUX_THROUGH_NMDA_RECEPTOR	0.705174	1.1191	1.31586	0.963797	0.426915	0.324462	1737	479	842
REACTOME_RNA_POLYMERASE_I_TRANSCRIPTION_TERMINATION	0.703272	0.907217	1.00753	0.96204	0.731756	0.737824	1062	1682	1041
REACTOME_INTEGRIN_ALPHAIIBBETA3_SIGNALING	0.695343	0.571662	-0.732856	0.966132	1	1	1476	205	970
KEGG_OLFACTORY_TRANSDUCTION	0.684241	0.932296	0.911709	0.972826	0.695813	0.88506	1853	790	699
BIOCARTA_CARDIACEGF_PATHWAY	0.678692	-1.44379	-0.843654	0.974103	0.160052	0.967349	1115	1198	28
REACTOME_PHASE_II_CONJUGATION	0.674791	1.19457	1.09489	0.9736	0.335116	0.598725	1087	1748	1167
REACTOME_PD1_SIGNALING	0.671341	-1.21464	-1.40556	0.972616	0.366952	0.388352	2577	2346	1543
BIOCARTA_GCR_PATHWAY	0.668793	1.34078	1.30629	0.971021	0.181723	0.332603	594	479	1001
REACTOME_PEPTIDE_LIGAND_BINDING_RECEPTORS	0.662803	-1.15906	-1.22642	0.971879	0.424043	0.507964	1635	3514	1585
BIOCARTA_GSK3_PATHWAY	0.655469	0.663234	-0.699256	0.97363	1	0.98853	681	576	1922
KEGG_RENIN_ANGIOTENSIN_SYSTEM	0.644673	-1.12296	-1.24329	0.977275	0.477147	0.500477	2361	2709	2000
REACTOME_POST_TRANSLATIONAL_PROTEIN_MODIFICATION	0.640182	0.507551	0.830365	0.976502	1	0.983837	1666	1934	2670
REACTOME_RNA_POLYMERASE_I_TRANSCRIPTION_INITIATION	0.621073	-0.999708	0.982335	0.983837	0.647557	0.77079	1062	944	1355
REACTOME_FORMATION_OF_FIBRIN_CLOT_CLOTTING_CASCADE	0.612247	-0.971486	-1.61595	0.984701	0.674772	0.247282	1199	2623	1597
ST_INTERLEUKIN_4_PATHWAY	0.596294	0.4927	0.741478	0.988097	1	1	2893	2663	3142
REACTOME_CLASS_A1_RHODOPSIN_LIKE_RECEPTORS	0.593449	-1.50726	-1.60047	0.985607	0.123157	0.259384	1678	3726	2081
REACTOME_IMMUNOREGULATORY_INTERACTIONS_BETWEEN_A_LYMPHOID_AND_A_NON_LYMPHOID_CELL	0.579531	-1.42948	-1.53827	0.987407	0.16934	0.248817	2259	2248	1959
REACTOME_COLLAGEN_MEDIATED_ACTIVATION_CASCADE	0.569755	-1.00084	-0.990314	0.987039	0.647753	0.823564	241	3210	3215
REACTOME_TRANSLOCATION_OF_ZAP70_TO_IMMUNOLOGICAL_SYNAPSE	0.54221	-1.33134	-1.33749	0.991153	0.253449	0.458987	2356	2287	1653
BIOCARTA_CDC42RAC_PATHWAY	0.468987	-0.476014	0.740855	0.998953	1	1	7409	1538	3360
KEGG_PHENYLALANINE_METABOLISM	0.458129	1.11524	1.14751	0.996232	0.431347	0.525346	2270	1205	724
KEGG_ASTHMA	-0.419916	-1.23522	-1.43522	0.998782	0.345896	0.364246	3055	2287	1227
REACTOME_THROMBIN_SIGNALLING_THROUGH_PROTEINASE_ACTIVATED_RECEPTORS	-0.421863	-1.13023	-0.817612	1	0.464681	0.972029	1251	3560	1444
REACTOME_G_BETA_GAMMA_SIGNALLING_THROUGH_PI3KGAMMA	-0.448875	-0.434011	0.771367	1	0.99832	1	488	7600	3495
REACTOME_SIGNALING_BY_EGFR	-0.463737	-0.798799	1.19396	1	0.906062	0.471645	3485	1529	2261
REACTOME_RNA_POLYMERASE_III_TRANSCRIPTION_INITIATION_FROM_TYPE_3_PROMOTER	-0.464294	1.24726	1.39309	1	0.271436	0.237039	442	1582	3045
BIOCARTA_CTLA4_PATHWAY	-0.482125	-0.979358	-1.2028	1	0.662297	0.519911	2261	1360	1202
BIOCARTA_LAIR_PATHWAY	-0.487882	-0.86173	0.669979	1	0.834162	1	3616	1245	2974
REACTOME_G_PROTEIN_BETA_GAMMA_SIGNALLING	-0.4939	-0.544349	0.560613	1	1	0.995671	2492	2303	3887
REACTOME_CD28_DEPENDENT_PI3K_AKT_SIGNALING	-0.505622	-0.984154	-0.800053	1	0.661996	0.967675	3401	421	2103
REACTOME_PLATELET_ACTIVATION_TRIGGERS	-0.507467	-1.08752	-0.652542	1	0.516004	0.987204	3469	4169	2180
REACTOME_SIGNALLING_TO_RAS	-0.517445	0.459106	1.06081	1	1	0.659773	1136	2836	2261
REACTOME_THROMBOXANE_SIGNALLING_THROUGH_TP_RECEPTOR	-0.5237	-1.11478	-0.746715	1	0.484709	1	2492	3460	935
REACTOME_PLATELET_AGGREGATION_PLUG_FORMATION	-0.525439	-0.629481	-0.908302	1	1	0.89448	1632	3300	970
KEGG_AMYOTROPHIC_LATERAL_SCLEROSIS_ALS	-0.526566	-0.64643	-0.836017	1	0.997153	0.96743	1676	2224	950
REACTOME_NEURORANSMITTER_RECEPTOR_BINDING_AND_DOWNSTREAM_TRANSMISSION_IN_THE_POSTSYNAPTIC_CELL	-0.534397	0.76205	1.31856	1	0.925882	0.321755	954	1591	1607
KEGG_ETHER_LIPID_METABOLISM	-0.540019	-0.874522	-1.00536	1	0.822542	0.823099	868	1422	1830
KEGG_LINOLEIC_ACID_METABOLISM	-0.548803	-0.806241	0.767052	1	0.899688	1	2488	3347	713
REACTOME_G_ALPHA_Q_SIGNALLING_EVENTS	-0.55043	-1.65715	-1.52916	1	0.0702019	0.253554	2492	3693	2399
BIOCARTA_NKCELLS_PATHWAY	-0.553222	-0.952174	0.7267	1	0.702793	1	3694	3230	2898
REACTOME_COMPLEMENT_CASCADE	-0.570073	-0.57	0.673187	1	1	1	2865	3765	3004
BIOCARTA_PTDINS_PATHWAY	-0.59069	-1.05249	-0.779425	1	0.564387	0.981687	3674	1943	1107
BIOCARTA_MTOR_PATHWAY	-0.595201	-0.4671	0.783462	1	1	1	1520	1200	3150
BIOCARTA_GH_PATHWAY	-0.598951	-0.683703	0.838125	1	0.982782	0.973482	3593	3985	2555
REACTOME_SIGNAL_AMPLIFICATION	-0.607915	-0.892168	0.605078	1	0.798849	1	2492	4100	3538
BIOCARTA_CERAMIDE_PATHWAY	-0.640358	0.611423	1.26778	1	1	0.394193	2478	2480	2719
KEGG_NEUROACTIVE_LIGAND_RECEPTOR_INTERACTION	-0.650779	-1.55664	-1.59155	1	0.107098	0.232955	2410	3783	2059
REACTOME_DOWNSTREAM_SIGNALING_OF_ACTIVATED_FGFR	-0.662155	-0.701246	1.04897	1	0.973615	0.668497	2053	3469	2422
BIOCARTA_NFAT_PATHWAY	-0.668215	0.716539	1.13435	1	0.980708	0.542491	1628	615	2352
BIOCARTA_SHH_PATHWAY	-0.673898	-0.888925	-0.832227	1	0.800111	0.959061	3656	3242	2172
BIOCARTA_BCELLSURVIVAL_PATHWAY	-0.680101	-1.09052	-0.544967	1	0.514355	1	3401	2922	2156
KEGG_ARACHIDONIC_ACID_METABOLISM	-0.693746	0.928576	1.44505	1	0.697371	0.198852	2057	1164	928
SIG_IL4RECEPTOR_IN_B_LYPHOCYTES	-0.697394	0.336368	0.844774	1	0.999923	0.965712	3593	2663	2261
REACTOME_SIGNALLING_TO_ERKS	-0.697589	0.541043	1.20242	1	1	0.473953	1422	2681	2261
BIOCARTA_COMP_PATHWAY	-0.69986	0.518479	0.950087	1	1	0.821444	2777	1588	2974
BIOCARTA_MAL_PATHWAY	-0.700386	-0.802873	1.24031	1	0.902426	0.425628	1639	2991	2352
KEGG_HEMATOPOIETIC_CELL_LINEAGE	-0.7053	-1.2585	-1.40563	1	0.32301	0.39867	575	2111	1613
BIOCARTA_AKT_PATHWAY	-0.705628	-1.09738	-1.09161	1	0.509581	0.725288	2450	1345	2115
KEGG_CYTOSOLIC_DNA_SENSING_PATHWAY	-0.718465	-1.62599	-1.70619	0.99912	0.0775645	0.297967	3571	3349	2763
BIOCARTA_IL7_PATHWAY	-0.719354	-0.599814	0.786947	1	1	1	1898	3210	2553
KEGG_NOD_LIKE_RECEPTOR_SIGNALING_PATHWAY	-0.721733	-0.88912	0.66294	1	0.802586	1	3303	1843	2405
REACTOME_GPCR_LIGAND_BINDING	-0.724179	-1.50213	-1.4041	1	0.124921	0.381744	2832	3680	2397
BIOCARTA_SPRY_PATHWAY	-0.725475	-0.862035	0.560725	1	0.839435	0.9982	3428	3941	2457
BIOCARTA_IL2_PATHWAY	-0.727727	-0.866613	1.07605	1	0.833149	0.630999	2986	1258	2553
REACTOME_ADP_SIGNALLING_THROUGH_P2Y_PURINOCEPTOR_1	-0.728719	-1.09397	0.650044	1	0.514384	1	2492	3937	3495
BIOCARTA_CYTOKINE_PATHWAY	-0.728902	-1.23546	-1.26537	1	0.347663	0.49146	3035	4394	1431
BIOCARTA_IL17_PATHWAY	-0.737256	-1.17422	-0.950951	1	0.411176	0.841168	3035	2248	1202
KEGG_INTESTINAL_IMMUNE_NETWORK_FOR_IGA_PRODUCTION	-0.739992	-1.35227	-1.63552	1	0.230213	0.22959	2824	2287	1431
REACTOME_NEF_MEDIATES_DOWN_MODULATION_OF_CELL_SURFACE_RECEPTORS_BY_RECRUITING_THEM_TO_CLATHRIN_ADAPTERS	-0.741246	1.02067	1.60526	1	0.565328	0.0784884	1741	878	1530
SIG_INSULIN_RECEPTOR_PATHWAY_IN_CARDIAC_MYOCYTES	-0.747128	0.84138	1.20563	1	0.824701	0.469657	1657	868	2692
REACTOME_CYTOCHROME_P450_ARRANGED_BY_SUBSTRATE_TYPE	-0.757506	-0.964076	0.583604	0.989359	0.686216	1	2054	3608	2972
REACTOME_DOWNSTREAM_TCR_SIGNALING	-0.758801	-1.43837	-0.878985	0.990915	0.161201	0.92919	2539	3139	2799
BIOCARTA_DEATH_PATHWAY	-0.759958	-1.03534	0.652042	0.992585	0.589469	1	2392	2162	1823
REACTOME_DOWNSTREAM_EVENTS_IN_GPCR_SIGNALING	-0.760788	-1.54437	-1.59224	0.994671	0.110191	0.244366	2410	3226	2106
BIOCARTA_NO2IL12_PATHWAY	-0.76119	-0.475483	0.715662	0.997506	1	1	2968	2248	1070
REACTOME_INTEGRIN_CELL_SURFACE_INTERACTIONS	-0.773804	-1.27405	-1.30418	0.982056	0.304488	0.460095	2154	3089	1214
BIOCARTA_PYK2_PATHWAY	-0.773939	0.923724	1.49134	0.985173	0.704237	0.171016	1251	479	2352
KEGG_BASAL_TRANSCRIPTION_FACTORS	-0.781635	0.994018	1.47547	0.976347	0.598673	0.182893	2215	1706	2521
REACTOME_LIPOPROTEIN_METABOLISM	-0.78359	-1.10568	-0.999179	0.976365	0.499269	0.822326	455	2936	1005
REACTOME_CHEMOKINE_RECEPTORS_BIND_CHEMOKINES	-0.78401	-1.35975	-1.1792	0.979131	0.222192	0.567367	2250	3423	1345
REACTOME_BIOLOGICAL_OXIDATIONS	-0.78434	0.583271	0.950809	0.981963	1	0.822715	2054	1226	2881
REACTOME_THE_ROLE_OF_NEF_IN_HIV1_REPLICATION_AND_DISEASE_PATHOGENESIS	-0.788313	0.789022	1.39761	0.978713	0.903023	0.234466	2694	878	2026
BIOCARTA_TFF_PATHWAY	-0.79241	-0.588587	0.941206	0.975154	1	0.834385	2572	2973	2841
KEGG_LONG_TERM_POTENTIATION	-0.793091	0.780435	1.19603	0.977402	0.909333	0.475215	1967	760	1950
KEGG_PRIMARY_IMMUNODEFICIENCY	-0.798861	-0.788431	-0.95694	0.970719	0.91978	0.836295	619	2359	1653
ST_T_CELL_SIGNAL_TRANSDUCTION	-0.799971	-1.21784	-0.902425	0.97213	0.363477	0.89824	2261	2973	2181
REACTOME_FGFR_LIGAND_BINDING_AND_ACTIVATION	-0.803746	-1.02101	0.896205	0.968798	0.614531	0.903488	2053	1715	2261
KEGG_FC_EPSILON_RI_SIGNALING_PATHWAY	-0.80704	-1.07518	-0.625338	0.966339	0.532576	0.993225	3428	3267	2180
REACTOME_BASIGIN_INTERACTIONS	-0.807367	-1.02255	-1.07836	0.969171	0.613374	0.714564	560	218	976
BIOCARTA_DC_PATHWAY	-0.808851	-1.27827	-0.962731	0.969839	0.301836	0.843348	3035	1944	1227
REACTOME_PI3K_CASCADE	-0.809751	-0.76082	1.13055	0.971606	0.938958	0.545836	2053	1715	2422
REACTOME_PHASE_1_FUNCTIONALIZATION_OF_COMPOUNDS	-0.811201	-0.775152	0.696734	0.972476	0.934141	1	2054	2853	2972
BIOCARTA_IGF1_PATHWAY	-0.812896	-0.997863	1.11105	0.972846	0.649183	0.56795	801	1546	2457
BIOCARTA_MEF2D_PATHWAY	-0.817333	1.63752	1.83388	0.96781	0.0311029	0.0135317	1240	662	1045
REACTOME_GENERATION_OF_SECOND_MESSENGER_MOLECULES	-0.8176	-1.63399	-0.730221	0.970793	0.075404	0.984948	599	2287	1977
KEGG_LONG_TERM_DEPRESSION	-0.818136	-0.874291	1.01898	0.973333	0.820102	0.724008	2699	3267	2228
BIOCARTA_CTCF_PATHWAY	-0.819397	-0.975677	0.649525	0.974552	0.668034	1	1047	2173	1496
KEGG_NATURAL_KILLER_CELL_MEDIATED_CYTOTOXICITY	-0.820355	-1.44464	-0.890139	0.976323	0.160791	0.912755	1686	3260	2799
KEGG_ECM_RECEPTOR_INTERACTION	-0.821936	-1.78093	-1.87467	0.976849	0.0410652	0.130669	2133	1571	1835
BIOCARTA_AMI_PATHWAY	-0.822382	-1.1635	-0.675118	0.979594	0.41981	0.990051	41	16	380
REACTOME_COSTIMULATION_BY_THE_CD28_FAMILY	-0.824429	-1.13447	0.693434	0.979297	0.46051	1	3428	1524	2261
REACTOME_CTLA4_INHIBITORY_SIGNALING	-0.824646	-0.774605	0.954056	0.982532	0.931848	0.817668	3401	713	2228
KEGG_ARGININE_AND_PROLINE_METABOLISM	-0.824947	1.31625	1.63927	0.985568	0.199864	0.0635462	1732	1368	1505
REACTOME_NCAM_SIGNALING_FOR_NEURITE_OUT_GROWTH	-0.828306	-1.14216	-1.00628	0.982255	0.447551	0.833967	1290	2185	1506
BIOCARTA_SPPA_PATHWAY	-0.829641	-0.95492	0.761366	0.983163	0.699224	1	1607	4149	1888
KEGG_ALDOSTERONE_REGULATED_SODIUM_REABSORPTION	-0.833073	-0.721939	0.753602	0.97959	0.96172	1	818	1546	2422
SIG_PIP3_SIGNALING_IN_B_LYMPHOCYTES	-0.83426	-1.04839	0.787621	0.980696	0.570965	1	3401	3488	1494
REACTOME_PHOSPHOLIPASE_CMEDIATED_CASCADE	-0.839203	-1.07398	0.961138	0.97407	0.532681	0.812755	2053	1715	2060
KEGG_PORPHYRIN_AND_CHLOROPHYLL_METABOLISM	-0.843794	-1.21441	-1.172	0.967924	0.365173	0.573392	388	794	873
KEGG_HISTIDINE_METABOLISM	-0.848161	1.10835	1.36639	0.962204	0.439	0.264035	1824	1368	466
REACTOME_IRS_RELATED_EVENTS	-0.853167	-0.538639	1.25274	0.954871	1	0.412508	2053	1715	2261
REACTOME_CD28_CO_STIMULATION	-0.854154	-1.24278	0.70762	0.956429	0.343377	1	3428	1434	2869
BIOCARTA_PGC1A_PATHWAY	-0.85453	1.05862	1.23468	0.959339	0.510528	0.427127	1628	981	1045
REACTOME_AMINE_LIGAND_BINDING_RECEPTORS	-0.857899	-1.54848	-1.65408	0.955535	0.109428	0.253321	2391	3709	2173
REACTOME_DUAL_INCISION_REACTION_IN_TC_NER	-0.864241	1.41872	1.76222	0.944907	0.124771	0.0273155	743	1582	2604
BIOCARTA_CSK_PATHWAY	-0.864741	-0.80856	-0.835785	0.947527	0.898732	0.96242	816	2836	1202
KEGG_GLYCEROPHOSPHOLIPID_METABOLISM	-0.864812	-1.51961	-1.6883	0.951126	0.117574	0.29598	1085	1422	2004
SA_CASPASE_CASCADE	-0.867146	-0.678112	0.86675	0.949271	0.984388	0.933015	2392	3169	2878
KEGG_COMPLEMENT_AND_COAGULATION_CASCADES	-0.868453	-1.09004	-1.04037	0.949894	0.513029	0.782981	1792	328	1862
REACTOME_CREB_PHOSPHORYLATION_THROUGH_THE_ACTIVATION_OF_CAMKII	-0.869902	1.22044	1.29122	0.950225	0.305304	0.354361	577	479	842
REACTOME_TIE2_SIGNALING	-0.872716	-1.3073	-0.731654	0.947416	0.271413	0.988297	3428	3139	2180
BIOCARTA_CXCR4_PATHWAY	-0.875858	-0.8446	0.43309	0.943771	0.856603	1	1290	3456	3012
REACTOME_DARPP32_EVENTS	-0.877175	1.2567	1.45664	0.944402	0.263827	0.197495	1770	593	2228
ST_B_CELL_ANTIGEN_RECEPTOR	-0.877596	-1.4919	-1.34705	0.947221	0.128678	0.445142	3428	2973	2181
REACTOME_CELL_SURFACE_INTERACTIONS_AT_THE_VASCULAR_WALL	-0.88262	-1.30809	-1.00611	0.938323	0.272068	0.82764	2572	2205	1032
BIOCARTA_NGF_PATHWAY	-0.889394	-1.05265	0.70281	0.925345	0.566572	1	801	251	2352
REACTOME_GAP_JUNCTION_TRAFFICKING	-0.891659	-0.919422	0.857083	0.923467	0.749492	0.945275	2518	2436	2048
BIOCARTA_PML_PATHWAY	-0.892149	-0.938058	0.767236	0.92609	0.723922	1	1648	1078	1978
REACTOME_REGULATION_OF_INSULIN_SECRETION_BY_GLUCAGON_LIKE_PEPTIDE_1	-0.893607	-1.15108	-0.819807	0.926499	0.43697	0.973015	924	2303	1340
REACTOME_TCR_SIGNALING	-0.906072	-1.5323	0.630116	0.8989	0.112037	1	3149	2443	2085
REACTOME_FORMATION_OF_PLATELET_PLUG	-0.907681	-1.3741	-1.27568	0.898424	0.205277	0.48141	1635	2747	1134
REACTOME_GENERIC_TRANSCRIPTION_PATHWAY	-0.908278	0.704905	1.30101	0.900666	0.989728	0.340311	3134	1387	1403
BIOCARTA_FCER1_PATHWAY	-0.913224	0.674733	1.09192	0.891422	1	0.600266	801	479	2352
KEGG_CALCIUM_SIGNALING_PATHWAY	-0.91822	-0.832752	1.12596	0.882379	0.867065	0.551516	2426	2274	1253
KEGG_TYPE_I_DIABETES_MELLITUS	-0.918409	-1.55008	-1.5176	0.885635	0.111185	0.263879	1939	2726	1042
REACTOME_TRAFFICKING_OF_AMPA_RECEPTORS	-0.918976	-0.666407	1.45209	0.887945	0.987146	0.197487	3313	3260	841
KEGG_ACUTE_MYELOID_LEUKEMIA	-0.924334	-1.03791	0.767033	0.877769	0.586329	1	1658	1404	2261
BIOCARTA_MITOCHONDRIA_PATHWAY	-0.932436	-0.955504	-0.692901	0.860843	0.700681	0.984763	584	837	2237
BIOCARTA_P53HYPOXIA_PATHWAY	-0.935326	-1.22066	-0.837992	0.856709	0.367112	0.968746	1084	852	168
KEGG_GNRH_SIGNALING_PATHWAY	-0.938036	-1.11491	0.888189	0.85343	0.486783	0.912784	1639	2004	1653
BIOCARTA_RAC1_PATHWAY	-0.946612	-1.4011	0.488453	0.834844	0.185661	1	3674	2922	540
REACTOME_PLATELET_ACTIVATION	-0.946781	-1.43867	-1.24622	0.838065	0.162341	0.500526	1706	2747	1510
REACTOME_CLASS_B2_SECRETIN_FAMILY_RECEPTORS	-0.948233	-0.824759	0.609457	0.837718	0.879144	1	1155	3573	2304
KEGG_PRION_DISEASES	-0.9487	-0.667419	0.886791	0.840147	0.989387	0.912765	2800	680	3059
BIOCARTA_FMLP_PATHWAY	-0.951553	0.817481	1.23723	0.836183	0.865263	0.429878	2796	1835	3012
KEGG_MELANOGENESIS	-0.954271	0.576699	1.13752	0.832595	1	0.540332	818	1002	2253
BIOCARTA_AT1R_PATHWAY	-0.955359	-0.758198	1.41148	0.833293	0.939458	0.225794	2869	2399	2352
ST_GA13_PATHWAY	-0.957402	-1.71421	-1.58077	0.831394	0.0491881	0.217431	3897	2158	1785
KEGG_NON_SMALL_CELL_LUNG_CANCER	-0.957998	-0.839689	1.11308	0.833653	0.857066	0.565926	1913	1342	2261
KEGG_VIBRIO_CHOLERAE_INFECTION	-0.958958	-0.54607	1.01592	0.835037	1	0.725438	1733	1180	1653
REACTOME_FRS2MEDIATED_CASCADE	-0.96038	-1.11704	1.17116	0.835073	0.486994	0.494005	2053	1715	2261
ST_TUMOR_NECROSIS_FACTOR_PATHWAY	-0.961823	-1.56248	-1.67539	0.83478	0.103188	0.258891	3007	2131	1791
REACTOME_INITIAL_TRIGGERING_OF_COMPLEMENT	-0.963127	-1.03925	0.631333	0.834885	0.585986	1	2865	3035	2126
REACTOME_EGFR_DOWNREGULATION	-0.972344	-0.924556	1.1986	0.812742	0.740578	0.474782	3428	1881	2261
KEGG_CHEMOKINE_SIGNALING_PATHWAY	-0.975645	-1.31485	-0.797826	0.807179	0.269697	0.966393	2309	3212	1360
REACTOME_DEADENYLATION_OF_MRNA	-0.977291	1.10559	1.4481	0.806423	0.44169	0.198856	2282	1251	1168
BIOCARTA_CDMAC_PATHWAY	-0.978729	-1.47684	-1.15081	0.806465	0.137161	0.603068	1607	1198	1765
ST_FAS_SIGNALING_PATHWAY	-0.978922	-1.11509	-0.876313	0.809794	0.488767	0.930045	1201	1372	1785
BIOCARTA_ERK5_PATHWAY	-0.979266	-0.997584	-0.720655	0.81267	0.647166	0.981265	3428	4169	1922
REACTOME_INHIBITION_OF_INSULIN_SECRETION_BY_ADRENALINE_NORADRENALINE	-0.980422	-1.54098	-0.802452	0.813171	0.108703	0.96873	580	2303	1278
REACTOME_CREB_PHOPHORYLATION_THROUGH_THE_ACTIVATION_OF_RAS	-0.984577	1.06467	1.39474	0.805407	0.506715	0.236737	577	479	842
REACTOME_AMINE_COMPOUND_SLC_TRANSPORTERS	-0.984726	-1.06496	-1.15003	0.808899	0.547081	0.598465	2453	3831	1207
KEGG_VEGF_SIGNALING_PATHWAY	-0.985758	-1.01823	0.657432	0.810018	0.618229	1	1676	3836	2247
REACTOME_HEMOSTASIS	-0.98771	-1.50481	-1.42399	0.808304	0.123929	0.368795	1835	2321	1154
KEGG_ADIPOCYTOKINE_SIGNALING_PATHWAY	-0.991875	-1.10947	0.584887	0.80069	0.49354	1	2264	2147	323
BIOCARTA_BCR_PATHWAY	-0.993263	-0.736535	1.2656	0.800749	0.954672	0.395979	818	251	2352
REACTOME_REGULATION_OF_INSULIN_LIKE_GROWTH_FACTOR_ACTIVITY_BY_INSULIN_LIKE_GROWTH_FACTOR_BINDING_PROTEINS	-0.994161	0.914302	0.755494	0.802169	0.720302	1	778	1008	1772
KEGG_CYTOKINE_CYTOKINE_RECEPTOR_INTERACTION	-0.995878	-1.77523	-1.23996	0.801003	0.0397936	0.494577	3316	3258	1918
KEGG_NEUROTROPHIN_SIGNALING_PATHWAY	-0.996425	-1.1893	1.01924	0.80354	0.396234	0.726359	1657	1876	2261
BIOCARTA_CHREBP2_PATHWAY	-0.99657	1.17319	1.50431	0.807128	0.362375	0.15925	1770	2149	2228
BIOCARTA_EIF4_PATHWAY	-0.996994	0.61542	1.29159	0.81005	1	0.356123	1552	1955	2588
REACTOME_PLATELET_DEGRANULATION	-1.00052	-1.28228	-1.24213	0.803956	0.29938	0.4963	1812	1546	1100
SIG_BCR_SIGNALING_PATHWAY	-1.00387	-1.19282	0.710515	0.79867	0.393762	1	3482	3117	2261
KEGG_ANTIGEN_PROCESSING_AND_PRESENTATION	-1.00499	-1.32241	-0.908461	0.799566	0.262474	0.899766	2595	1739	1131
KEGG_DILATED_CARDIOMYOPATHY	-1.0063	-1.40773	-1.30899	0.799957	0.184168	0.456012	1794	2260	1351
KEGG_JAK_STAT_SIGNALING_PATHWAY	-1.00656	-1.41367	-0.712212	0.803348	0.182368	0.98519	1125	2441	2311
BIOCARTA_PAR1_PATHWAY	-1.00734	-1.49386	-1.21263	0.805284	0.128345	0.514734	1252	3693	2382
REACTOME_APOPTOTIC_EXECUTION_PHASE	-1.01171	-1.21963	0.652215	0.796893	0.364623	1	1395	1302	2415
REACTOME_TRANSMISSION_ACROSS_CHEMICAL_SYNAPSES	-1.01332	-0.857983	1.03328	0.796314	0.838852	0.696583	1031	2705	1954
BIOCARTA_RAS_PATHWAY	-1.01688	-1.05519	0.888676	0.789603	0.563067	0.914889	3439	2612	2002
BIOCARTA_MET_PATHWAY	-1.01895	-1.18509	0.813455	0.787829	0.401873	0.991801	3485	3089	2505
KEGG_TYPE_II_DIABETES_MELLITUS	-1.02697	-0.961356	0.675403	0.768445	0.689991	1	801	2185	2672
KEGG_PEROXISOME	-1.03259	0.968972	1.37348	0.756164	0.643718	0.257222	2466	1932	2132
BIOCARTA_IL6_PATHWAY	-1.03593	-1.08474	0.814651	0.750817	0.517044	0.992735	801	680	2261
BIOCARTA_TCR_PATHWAY	-1.0388	-0.782472	1.12563	0.746624	0.926181	0.549539	818	1829	2457
BIOCARTA_INFLAM_PATHWAY	-1.03976	-1.62903	-1.21676	0.747901	0.0769833	0.511407	465	1360	1918
KEGG_TRYPTOPHAN_METABOLISM	-1.04184	1.21449	1.46046	0.745995	0.310334	0.194434	753	938	3114
REACTOME_TRANSCRIPTION	-1.04362	1.44632	1.83356	0.74497	0.107622	0.0132185	1122	1514	2255
KEGG_UBIQUITIN_MEDIATED_PROTEOLYSIS	-1.0478	1.39372	1.98237	0.737217	0.140487	0.00348906	1187	1730	1356
BIOCARTA_GLEEVEC_PATHWAY	-1.0498	-1.41697	0.748803	0.735425	0.180102	1	1427	2399	2352
BIOCARTA_IL3_PATHWAY	-1.05106	-0.746067	1.32606	0.735918	0.948952	0.312968	3428	2902	2261
BIOCARTA_ECM_PATHWAY	-1.05979	-0.969784	0.73302	0.714986	0.676044	1	1632	3210	1994
KEGG_TASTE_TRANSDUCTION	-1.06295	-0.981857	-0.9581	0.709928	0.664645	0.838777	816	1223	2178
SA_TRKA_RECEPTOR	-1.06415	-1.33866	-0.816636	0.710552	0.245116	0.968508	18	781	70
REACTOME_GENES_INVOLVED_IN_APOPTOTIC_CLEAVAGE_OF_CELLULAR_PROTEINS	-1.06424	-1.1743	0.675874	0.714349	0.413243	1	1395	1302	2415
KEGG_HEDGEHOG_SIGNALING_PATHWAY	-1.0671	-1.21845	0.596597	0.710522	0.364526	1	962	3242	3029
REACTOME_XENOBIOTICS	-1.07313	-1.27849	0.689764	0.697559	0.303418	1	17	2853	2972
KEGG_ENDOMETRIAL_CANCER	-1.07359	-0.979649	0.975368	0.700321	0.666941	0.782294	994	1396	2261
KEGG_PHOSPHATIDYLINOSITOL_SIGNALING_SYSTEM	-1.07398	-0.892728	1.01893	0.703286	0.800665	0.721072	2476	1814	1707
KEGG_INOSITOL_PHOSPHATE_METABOLISM	-1.07486	-0.85597	1.05338	0.704855	0.839779	0.666426	2476	1814	1707
BIOCARTA_HIVNEF_PATHWAY	-1.07756	-1.083	1.12486	0.701536	0.518401	0.548655	1290	1319	2457
BIOCARTA_INSULIN_PATHWAY	-1.09011	-0.98791	0.891296	0.670975	0.656121	0.911895	3428	2922	2457
BIOCARTA_BIOPEPTIDES_PATHWAY	-1.09014	-0.743696	1.49057	0.674918	0.948832	0.16981	1136	2440	2352
SA_PTEN_PATHWAY	-1.09055	-0.948927	0.941331	0.677851	0.707283	0.837212	3428	2973	2691
REACTOME_SIGNALING_BY_ROBO_RECEPTOR	-1.09153	-0.925226	1.19701	0.679202	0.741749	0.475743	2796	1342	2909
ST_DIFFERENTIATION_PATHWAY_IN_PC12_CELLS	-1.0918	-1.15037	0.676182	0.682599	0.436157	1	2869	3063	1020
KEGG_VIRAL_MYOCARDITIS	-1.09295	-1.65358	-1.23826	0.683699	0.0694905	0.492356	737	1524	921
BIOCARTA_IL12_PATHWAY	-1.09453	-0.93944	-0.802819	0.683253	0.723502	0.973323	3197	2608	6801
REACTOME_LYSOSOME_VESICLE_BIOGENESIS	-1.09598	0.89528	1.63512	0.683536	0.743011	0.0640998	1196	2134	2319
BIOCARTA_TH1TH2_PATHWAY	-1.09985	-1.24047	-1.02792	0.677122	0.345261	0.815592	2792	4394	687
ST_INTEGRIN_SIGNALING_PATHWAY	-1.10764	-1.17685	0.957262	0.659495	0.410742	0.819284	2869	3025	2107
REACTOME_RNA_POLYMERASE_I_CHAIN_ELONGATION	-1.10969	1.02107	1.25784	0.658088	0.567267	0.407012	168	1940	2240
BIOCARTA_CALCINEURIN_PATHWAY	-1.1127	0.90066	1.17962	0.654034	0.735452	0.482566	1251	479	1045
KEGG_DORSO_VENTRAL_AXIS_FORMATION	-1.11468	-1.39169	-0.460535	0.652819	0.19338	1	1783	1342	7583
BIOCARTA_RARRXR_PATHWAY	-1.11562	-1.01093	1.11075	0.654417	0.629892	0.565938	1180	1078	2902
REACTOME_GOLGI_ASSOCIATED_VESICLE_BIOGENESIS	-1.11701	0.884345	1.70346	0.655081	0.755455	0.0420913	1895	991	1530
REACTOME_PHASE_1_FUNCTIONALIZATION	-1.11745	-1.08542	1.03575	0.65813	0.518052	0.69338	1296	2114	1259
ST_MYOCYTE_AD_PATHWAY	-1.12828	-1.27062	-0.954352	0.632669	0.305643	0.837482	1771	3181	1698
REACTOME_REGULATION_OF_INSULIN_SECRETION_BY_FREE_FATTY_ACIDS	-1.13281	-1.40313	-1.00878	0.624467	0.184826	0.840352	2602	4100	913
BIOCARTA_HCMV_PATHWAY	-1.13959	-0.746088	1.18326	0.60975	0.951992	0.47974	1282	4169	2437
REACTOME_AXON_GUIDANCE	-1.14216	-1.6847	-1.21678	0.607105	0.0567191	0.517996	1297	2185	1506
KEGG_ALLOGRAFT_REJECTION	-1.14974	-1.81028	-1.80913	0.591463	0.0391718	0.146155	3055	2287	918
BIOCARTA_ARAP_PATHWAY	-1.15047	-1.06442	0.99322	0.593599	0.545697	0.752712	1948	731	2043
KEGG_HYPERTROPHIC_CARDIOMYOPATHY_HCM	-1.15465	-1.4882	-1.02525	0.586456	0.130783	0.809478	1794	1909	1351
KEGG_FOCAL_ADHESION	-1.15491	-1.72831	-1.12256	0.589768	0.0461955	0.654905	2835	1843	1324
REACTOME_TOLL_LIKE_RECEPTOR_4_CASCADE	-1.15811	-1.30921	-1.27556	0.585126	0.27227	0.474067	2437	1331	1185
KEGG_INSULIN_SIGNALING_PATHWAY	-1.15862	-1.01026	1.17966	0.587866	0.628718	0.485139	1658	2173	2422
KEGG_STARCH_AND_SUCROSE_METABOLISM	-1.16133	-1.27415	-1.064	0.584841	0.306371	0.744078	1947	616	645
ST_ERK1_ERK2_MAPK_PATHWAY	-1.16827	-0.72012	1.17845	0.570581	0.960611	0.482708	2450	2170	2390
KEGG_CELL_ADHESION_MOLECULES_CAMS	-1.16879	-1.8823	-1.66937	0.573281	0.0330942	0.24447	2581	1944	989
BIOCARTA_PITX2_PATHWAY	-1.17334	-0.733427	0.824795	0.565644	0.955204	0.992139	4283	2603	59
REACTOME_GLUCAGON_TYPE_LIGAND_RECEPTORS	-1.17339	-1.32188	-0.999377	0.569617	0.261356	0.828437	1523	2303	935
KEGG_PATHWAYS_IN_CANCER	-1.17414	-1.52648	0.849809	0.57175	0.113062	0.957971	1125	1406	2540
REACTOME_MTOR_SIGNALLING	-1.18326	0.678467	1.36087	0.5516	1	0.266603	971	2920	1496
BIOCARTA_GPCR_PATHWAY	-1.1851	0.804623	1.46196	0.550961	0.880568	0.194486	818	479	2095
BIOCARTA_HER2_PATHWAY	-1.18556	-1.18041	1.21446	0.553852	0.40603	0.45797	1898	2973	2261
KEGG_VALINE_LEUCINE_AND_ISOLEUCINE_DEGRADATION	-1.18686	1.34639	1.87131	0.554925	0.177519	0.00939859	907	2102	2627
WNT_SIGNALING	-1.18811	-1.44051	-0.958565	0.555794	0.161973	0.843339	450	1066	1269
KEGG_T_CELL_RECEPTOR_SIGNALING_PATHWAY	-1.18941	-1.4038	0.812556	0.556727	0.185609	0.990224	2660	1897	2261
BIOCARTA_RHO_PATHWAY	-1.19146	-0.979527	-0.69872	0.555399	0.664574	0.984301	1157	2809	349
KEGG_B_CELL_RECEPTOR_SIGNALING_PATHWAY	-1.19567	-1.48494	-0.90501	0.548077	0.132301	0.897416	994	3260	2748
REACTOME_TRKA_SIGNALLING_FROM_THE_PLASMA_MEMBRANE	-1.19864	-0.862023	1.24692	0.544885	0.836502	0.422548	924	2004	2261
SIG_REGULATION_OF_THE_ACTIN_CYTOSKELETON_BY_RHO_GTPASES	-1.20397	-1.47534	-1.30038	0.535852	0.137078	0.452585	711	1117	491
REACTOME_SIGNALING_IN_IMMUNE_SYSTEM	-1.21062	-1.7469	-1.14045	0.522862	0.0421927	0.618491	2583	1843	1229
KEGG_EPITHELIAL_CELL_SIGNALING_IN_HELICOBACTER_PYLORI_INFECTION	-1.21463	-1.61549	0.724002	0.516739	0.0807504	1	3169	1843	1416
BIOCARTA_CK1_PATHWAY	-1.21828	-0.992114	1.02095	0.511896	0.651731	0.724996	1957	2650	1900
KEGG_RIG_I_LIKE_RECEPTOR_SIGNALING_PATHWAY	-1.22137	-1.31066	-0.785757	0.508403	0.272203	0.981678	2944	2441	2079
KEGG_APOPTOSIS	-1.22334	-0.937704	0.991177	0.507466	0.721984	0.754725	1676	2224	2014
BIOCARTA_EDG1_PATHWAY	-1.22531	-1.16669	1.00678	0.507169	0.420516	0.736693	2097	4169	1951
BIOCARTA_PPARA_PATHWAY	-1.22619	-0.934554	0.820341	0.509192	0.726397	0.994497	1427	2233	2360
ST_GAQ_PATHWAY	-1.2294	-1.68628	-1.5408	0.505149	0.0569464	0.254394	1251	1372	1765
KEGG_CHRONIC_MYELOID_LEUKEMIA	-1.23384	-1.45427	0.89881	0.497967	0.152505	0.900497	1658	1361	2503
KEGG_LEUKOCYTE_TRANSENDOTHELIAL_MIGRATION	-1.23489	-1.63592	-0.985245	0.499844	0.0769947	0.826436	2822	1839	2180
BIOCARTA_RELA_PATHWAY	-1.23663	-0.881558	0.659024	0.499654	0.810618	1	2608	2131	2719
BIOCARTA_ERYTH_PATHWAY	-1.23751	-1.16653	0.664489	0.501814	0.418567	1	3162	3246	2014
KEGG_GRAFT_VERSUS_HOST_DISEASE	-1.23837	-1.75663	-1.68152	0.504096	0.0420961	0.275004	1939	2726	918
BIOCARTA_PTEN_PATHWAY	-1.23871	-0.907152	0.714023	0.507633	0.774701	1	3428	4169	2871
BIOCARTA_ETS_PATHWAY	-1.24216	-1.19975	1.16539	0.503465	0.385502	0.501212	672	908	2926
ST_ADRENERGIC	-1.24327	-1.37512	0.899242	0.505355	0.205573	0.902737	1783	3189	1108
BIOCARTA_INTEGRIN_PATHWAY	-1.2434	-1.29206	0.770906	0.509693	0.288504	1	1297	1361	2352
REACTOME_PROTEOLYTIC_CLEAVAGE_OF_SNARE_COMPLEX_PROTEINS	-1.24643	-1.644	0.731872	0.506324	0.0743217	1	3193	1257	1535
REACTOME_SEMAPHORIN_INTERACTIONS	-1.24811	-1.85828	-1.33559	0.506438	0.0268968	0.444973	2889	2158	1477
BIOCARTA_41BB_PATHWAY	-1.2506	-1.69263	-1.09145	0.50487	0.0557583	0.718334	2478	1897	2683
KEGG_ENDOCYTOSIS	-1.25339	-1.30534	1.28612	0.502446	0.272312	0.359	1701	1677	1775
REACTOME_SIGNALING_BY_BMP	-1.26121	-1.01465	0.738429	0.486706	0.623838	1	2849	3465	3453
REACTOME_BOTULINUM_NEUROTOXICITY	-1.26519	-1.63462	0.728985	0.481355	0.0763745	1	3193	1257	1535
REACTOME_REGULATION_OF_LIPID_METABOLISM_BY_PEROXISOME_PROLIFERATOR_ACTIVATED_RECEPTOR_ALPHA	-1.27535	-0.706468	1.35459	0.46074	0.97162	0.272615	1357	2019	2538
SIG_CHEMOTAXIS	-1.28081	-1.27072	0.81637	0.451973	0.307446	0.992511	1771	2922	1416
KEGG_NOTCH_SIGNALING_PATHWAY	-1.28349	-1.0396	0.816759	0.449622	0.587723	0.994977	1998	1348	2640
KEGG_RETINOL_METABOLISM	-1.28618	-1.17393	0.687453	0.447418	0.409479	1	2382	2853	3060
KEGG_AUTOIMMUNE_THYROID_DISEASE	-1.28935	-1.92665	-1.63896	0.444467	0.0241197	0.260663	3694	1835	1438
REACTOME_P75_NTR_RECEPTOR_MEDIATED_SIGNALLING	-1.29025	-1.25486	1.19448	0.446822	0.327138	0.473248	2694	1342	471
KEGG_AXON_GUIDANCE	-1.2909	-1.65569	-0.994281	0.449893	0.0694959	0.817976	1859	2021	1882
REACTOME_SIGNALING_BY_PDGF	-1.29141	-1.82748	-0.75017	0.453306	0.0358328	1	2083	1319	1922
REACTOME_REGULATION_OF_INSULIN_SECRETION_BY_ACETYLCHOLINE	-1.29667	-1.54156	-0.968081	0.445624	0.109536	0.852418	2602	3157	1388
ST_GA12_PATHWAY	-1.30162	-1.5681	-1.37866	0.437609	0.101419	0.391135	3665	2013	1484
REACTOME_CLATHRIN_DERIVED_VESICLE_BUDDING	-1.30552	0.773192	1.56706	0.432647	0.916544	0.102883	1895	991	1530
SA_B_CELL_RECEPTOR_COMPLEXES	-1.31179	-1.602	0.575221	0.422503	0.0868473	0.999128	801	1429	2261
BIOCARTA_IL10_PATHWAY	-1.32251	-1.38568	0.673382	0.402562	0.197345	1	1749	937	2933
KEGG_DRUG_METABOLISM_CYTOCHROME_P450	-1.3245	-0.692736	1.36215	0.402716	0.978293	0.26668	2500	2853	1518
BIOCARTA_MCALPAIN_PATHWAY	-1.32795	-1.21998	-0.807062	0.399755	0.366165	0.976089	1783	2991	1068
KEGG_FATTY_ACID_METABOLISM	-1.32966	0.956097	1.61021	0.40013	0.661749	0.0764675	1797	938	2394
REACTOME_NEUROTRANSMITTER_RELEASE_CYCLE	-1.33281	-1.10531	-0.731736	0.397596	0.497651	0.993114	1961	2705	2060
KEGG_REGULATION_OF_ACTIN_CYTOSKELETON	-1.33403	-1.79062	-1.04814	0.399404	0.0467202	0.765763	1850	2176	2434
BIOCARTA_TID_PATHWAY	-1.33564	-1.40767	-1.16866	0.399878	0.182693	0.568893	1389	3171	799
BIOCARTA_CREB_PATHWAY	-1.3375	-0.842517	1.01249	0.400266	0.85747	0.727994	1136	3260	2261
REACTOME_RHO_GTPASE_CYCLE	-1.34391	-1.53159	-0.875092	0.390896	0.111247	0.927321	2275	1698	1856
ST_P38_MAPK_PATHWAY	-1.3447	-1.34666	0.806681	0.393926	0.236064	0.995466	1653	2057	2437
KEGG_REGULATION_OF_AUTOPHAGY	-1.34855	-1.37694	-0.967995	0.3896	0.204974	0.846423	2595	3631	2043
KEGG_ABC_TRANSPORTERS	-1.34939	-1.88042	-1.5902	0.392419	0.0279491	0.223522	2359	2619	761
KEGG_FC_GAMMA_R_MEDIATED_PHAGOCYTOSIS	-1.35081	-1.40835	0.685673	0.393962	0.185155	1	939	1228	1658
REACTOME_CELL_DEATH_SIGNALLING_VIA_NRAGE_NRIF_AND_NADE	-1.3554	-1.40872	1.05654	0.388274	0.186274	0.667428	2694	1593	471
BIOCARTA_UCALPAIN_PATHWAY	-1.36459	-1.39995	-0.891294	0.372728	0.185472	0.915521	1632	2991	663
KEGG_TOLL_LIKE_RECEPTOR_SIGNALING_PATHWAY	-1.36696	-1.77902	-0.98082	0.372224	0.0399913	0.83361	2869	1843	1983
KEGG_MAPK_SIGNALING_PATHWAY	-1.36845	-1.76115	0.907189	0.373587	0.0414641	0.889846	1690	1843	1893
BIOCARTA_KERATINOCYTE_PATHWAY	-1.36883	-1.5364	0.57798	0.37793	0.109909	1	1282	1829	2437
BIOCARTA_EPO_PATHWAY	-1.37081	-1.59268	1.08223	0.378426	0.0918493	0.621154	2478	251	2352
BIOCARTA_STRESS_PATHWAY	-1.37339	-1.59081	0.933047	0.377189	0.0920042	0.848211	2869	1829	2437
KEGG_LEISHMANIA_INFECTION	-1.37472	-1.61993	-0.729437	0.379287	0.0793074	0.981062	1282	1666	1918
KEGG_GLYCOSAMINOGLYCAN_DEGRADATION	-1.37857	-1.61507	-1.2591	0.375922	0.0797173	0.484149	970	1541	949
REACTOME_PI3K_AKT_SIGNALLING	-1.38107	-1.51224	0.784346	0.375857	0.121455	1	892	1345	2046
KEGG_ARRHYTHMOGENIC_RIGHT_VENTRICULAR_CARDIOMYOPATHY_ARVC	-1.39377	-1.58759	-1.20659	0.35178	0.0897813	0.51647	1298	2278	1351
REACTOME_RNA_POLYMERASE_I_III_AND_MITOCHONDRIAL_TRANSCRIPTION	-1.40091	-1.18271	1.48806	0.341008	0.404024	0.170903	1122	996	1769
BIOCARTA_CCR3_PATHWAY	-1.41	-1.09881	0.870802	0.32631	0.509008	0.930464	1607	3456	3089
KEGG_RENAL_CELL_CARCINOMA	-1.41464	-1.47724	1.36884	0.321771	0.138175	0.262445	1658	1342	2505
KEGG_WNT_SIGNALING_PATHWAY	-1.41774	-1.20469	0.872247	0.320385	0.380508	0.930338	2868	2026	2540
SIG_CD40PATHWAYMAP	-1.41856	-1.58967	-1.38481	0.323861	0.0912731	0.395644	3169	1974	2079
REACTOME_MYOGENESSIS	-1.43927	-1.24003	-0.568904	0.287334	0.343983	1	3319	2562	1885
KEGG_ERBB_SIGNALING_PATHWAY	-1.44213	-1.54416	1.04655	0.28687	0.108911	0.671807	2586	2233	2352
REACTOME_NRAGE_SIGNALS_DEATH_THROUGH_JNK	-1.44512	-1.28605	1.11376	0.285733	0.295725	0.566996	2694	1593	471
REACTOME_MEMBRANE_TRAFFICKING	-1.44518	0.887287	1.92114	0.290546	0.75276	0.00604503	2244	2134	1530
BIOCARTA_P38MAPK_PATHWAY	-1.46049	-1.69698	-0.942604	0.265505	0.054666	0.835747	1639	2123	399
ST_G_ALPHA_I_PATHWAY	-1.46656	-1.23929	1.07169	0.258587	0.343258	0.638834	2439	3139	1994
REACTOME_SPHINGOLIPID_METABOLISM	-1.46762	-0.845157	0.609363	0.261233	0.858512	1	1018	1634	2809
KEGG_METABOLISM_OF_XENOBIOTICS_BY_CYTOCHROME_P450	-1.47392	-0.988965	1.16096	0.255132	0.656363	0.50316	2054	2853	1967
ST_WNT_BETA_CATENIN_PATHWAY	-1.47608	-1.54862	-1.43136	0.256045	0.110801	0.363223	805	1528	1014
KEGG_PANCREATIC_CANCER	-1.47655	-1.72359	1.05582	0.260178	0.0471317	0.666304	1658	1258	2540
REACTOME_SIGNALLING_BY_NGF	-1.48125	-1.38081	1.32392	0.256193	0.201601	0.314335	1821	1377	2411
BIOCARTA_GATA3_PATHWAY	-1.4846	-1.45644	-1.33264	0.255425	0.151761	0.442632	1136	2004	1227
BIOCARTA_NKT_PATHWAY	-1.48679	-1.41781	-0.664632	0.256839	0.180759	0.993135	1479	3818	1445
KEGG_TIGHT_JUNCTION	-1.48913	-1.69219	1.05397	0.257954	0.0547586	0.667925	1770	1658	1246
KEGG_SNARE_INTERACTIONS_IN_VESICULAR_TRANSPORT	-1.48995	-1.62393	1.19448	0.26172	0.0777503	0.475967	2640	2104	1639
KEGG_LYSOSOME	-1.49695	-1.20013	1.1181	0.254596	0.387032	0.559364	2206	1565	1763
BIOCARTA_EGF_PATHWAY	-1.49876	-1.63615	1.24095	0.256739	0.0782289	0.426917	1783	1468	2457
KEGG_STEROID_HORMONE_BIOSYNTHESIS	-1.51403	-1.13257	0.596059	0.233637	0.461944	1	2409	3311	2972
BIOCARTA_MYOSIN_PATHWAY	-1.52437	-1.7839	-1.06268	0.221414	0.0414234	0.741369	1252	2364	2382
BIOCARTA_AGR_PATHWAY	-1.52738	-1.31121	0.602623	0.220889	0.273382	1	2796	3116	1873
BIOCARTA_TNFR2_PATHWAY	-1.53146	-1.77516	-1.17169	0.219005	0.0383785	0.567632	2608	1198	2103
BIOCARTA_MAPK_PATHWAY	-1.53378	-1.71611	0.736301	0.220135	0.0496529	1	1658	2166	2437
KEGG_MTOR_SIGNALING_PATHWAY	-1.53554	-1.49768	0.758474	0.222862	0.12769	1	892	1546	1772
BIOCARTA_TOLL_PATHWAY	-1.53642	-1.75276	-0.732641	0.227353	0.0411247	0.99693	2198	1829	1229
KEGG_BASAL_CELL_CARCINOMA	-1.53814	-1.53664	0.499484	0.230475	0.111089	1	440	3242	3097
REACTOME_DOWN_STREAM_SIGNAL_TRANSDUCTION	-1.54754	-1.73775	0.653183	0.219119	0.0440715	1	2010	1319	2457
REACTOME_NUCLEAR_RECEPTOR_TRANSCRIPTION_PATHWAY	-1.54872	-1.78668	0.809993	0.223397	0.0440057	0.992251	2340	3001	1427
REACTOME_MAP_KINASES_ACTIVATION_IN_TLR_CASCADE	-1.55145	-1.73911	0.963035	0.225026	0.0446494	0.811023	1935	1843	2437
REACTOME_SEMA4D_INDUCED_CELL_MIGRATION_AND_GROWTH_CONE_COLLAPSE	-1.55244	-1.87925	-1.02362	0.229885	0.0262756	0.80749	2185	1599	376
BIOCARTA_NFKB_PATHWAY	-1.55597	-1.39082	1.11959	0.230868	0.192744	0.558512	2356	1331	1770
KEGG_SYSTEMIC_LUPUS_ERYTHEMATOSUS	-1.55871	-1.29908	1.09775	0.232826	0.279666	0.594492	1211	1721	1192
BIOCARTA_PDGF_PATHWAY	-1.5737	-1.53109	1.20825	0.212035	0.11033	0.469368	1116	1468	2457
REACTOME_SEMA4D_IN_SEMAPHORIN_SIGNALING	-1.57852	-1.88073	-1.07537	0.210367	0.0305796	0.716697	1719	2158	996
REACTOME_INNATE_IMMUNITY_SIGNALING	-1.5788	-1.7846	-0.970996	0.21735	0.0431253	0.85028	2869	1843	1791
BIOCARTA_TPO_PATHWAY	-1.58021	-1.46102	0.997751	0.222689	0.149619	0.747361	1427	336	2457
BIOCARTA_ALK_PATHWAY	-1.59491	-1.87379	-0.654052	0.204033	0.0256323	0.990944	1628	2026	1872
REACTOME_TRAF6_MEDIATED_INDUCTION_OF_THE_ANTIVIRAL_CYTOKINE_IFN_ALPHA_BETA_CASCADE	-1.60101	-1.93064	0.632145	0.201776	0.026657	1	2198	1843	2437
KEGG_ADHERENS_JUNCTION	-1.60383	-1.77013	1.13481	0.205492	0.0387593	0.544068	2855	2044	2692
REACTOME_ADHERENS_JUNCTIONS_INTERACTIONS	-1.60862	-1.79007	-0.829868	0.205769	0.0447025	0.958527	451	2044	1169
REACTOME_CELL_JUNCTION_ORGANIZATION	-1.60887	-2.26752	-1.63685	0.214685	0	0.244632	1298	2044	896
REACTOME_TOLL_LIKE_RECEPTOR_3_CASCADE	-1.61776	-1.95318	-0.857602	0.208287	0.0237085	0.941163	2869	1843	1229
REACTOME_PACKAGING_OF_TELOMERE_ENDS	-1.61965	-1.32625	1.42103	0.215036	0.258823	0.215977	1117	877	1092
KEGG_VASOPRESSIN_REGULATED_WATER_REABSORPTION	-1.61973	-1.23125	1.00532	0.226153	0.350654	0.737342	1712	2057	1214
ST_GRANULE_CELL_SURVIVAL_PATHWAY	-1.63038	-1.58911	0.787719	0.215999	0.0902072	1	1535	3063	1020
REACTOME_G_ALPHA_12_13_SIGNALLING_EVENTS	-1.63354	-1.89834	-1.13173	0.221504	0.0315711	0.635718	2694	1593	2477
REACTOME_ERK_MAPK_TARGETS	-1.64524	-1.51186	0.635902	0.209722	0.120475	1	1770	1797	3791
REACTOME_CELL_CELL_ADHESION_SYSTEMS	-1.65953	-2.10627	-1.34965	0.194295	0.00680797	0.448338	1261	2044	886
BIOCARTA_CD40_PATHWAY	-1.68651	-1.86549	-0.84023	0.161721	0.0267179	0.9695	2512	1462	2683
REACTOME_RNA_POLYMERASE_I_PROMOTER_CLEARANCE	-1.69606	-1.51396	1.42344	0.15695	0.12138	0.214608	1122	996	1769
BIOCARTA_TOB1_PATHWAY	-1.70029	-1.68144	0.680422	0.1633	0.0570397	1	1479	2540	418
BIOCARTA_IL1R_PATHWAY	-1.71262	-1.7364	1.03728	0.158566	0.043351	0.692417	2781	1331	2664
REACTOME_TOLL_RECEPTOR_CASCADES	-1.71308	-1.98317	-1.0274	0.173455	0.0181199	0.810038	1770	1843	1229
REACTOME_NUCLEAR_EVENTS_KINASE_AND_TRANSCRIPTION_FACTOR_ACTIVATION	-1.71337	-1.57997	0.877406	0.192152	0.093965	0.921709	1770	1797	2247
ST_JNK_MAPK_PATHWAY	-1.74804	-1.70566	0.940339	0.148441	0.0516963	0.83349	2869	1843	2095
ST_WNT_CA2_CYCLIC_GMP_PATHWAY	-1.75358	-1.09122	1.20194	0.15885	0.515382	0.472271	1482	3117	1108
REACTOME_SIGNALING_BY_TGF_BETA	-1.75911	-1.56307	1.07768	0.172616	0.104194	0.629757	1047	1989	3308
REACTOME_MAPK_TARGETS_NUCLEAR_EVENTS_MEDIATED_BY_MAP_KINASES	-1.76684	-1.8266	0.795948	0.189752	0.0340142	1	1770	1843	2622
REACTOME_RNA_POLYMERASE_I_PROMOTER_OPENING	-1.77739	-1.4571	1.4511	0.208119	0.152513	0.196752	1117	996	1769
BIOCARTA_TGFB_PATHWAY	-1.82121	-1.54758	1.34188	0.16491	0.108874	0.289876	1935	1132	2490
KEGG_TGF_BETA_SIGNALING_PATHWAY	-1.82398	-1.75426	-1.0014	0.235727	0.0416825	0.828848	853	1989	339
BIOCARTA_NTHI_PATHWAY	-1.90251	-2.00854	-0.860675	0.169305	0.0177592	0.950697	1282	1331	547
